# Supplementary material for: Evolution of sexual size dimorphism in tetrapods is driven by varying patterns of sex-specific selection on size
Source: Nat Ecol Evol. 2024 Dec 23;9(3):464–73. doi: 10.1038/s41559-024-02600-8 (PMC11893467; doi:10.1038/s41559-024-02600-8)
Supplement: Supplementary file 4 — SSD data and sources. [file 41559_2024_2600_MOESM4_ESM.xlsx]

## Sheet: data
Species	Species_phy	Clade	Order	Family	Genus	Female	Male	SSD	Source (Female)	Source (Male)	Calculation (Female)	Calculation (Male)
Abrothrix longipilis	Abrothrix_longipilis	Mammal	Rodentia	Cricetidae	Abrothrix	3.60902	3.64205	-0.0330256	Jones et al. 2009	Jones et al. 2009
Abrothrix olivaceus	Abrothrix_olivaceus	Mammal	Rodentia	Cricetidae	Abrothrix	3.0469	3.13549	-0.0885937	Jones et al. 2009	Jones et al. 2009
Acerodon celebensis	Acerodon_celebensis	Mammal	Chiroptera	Pteropodidae	Acerodon	5.63479	6.21461	-0.579818	Jones et al. 2009	Jones et al. 2009
Acinonyx jubatus	Acinonyx_jubatus	Mammal	Carnivora	Felidae	Acinonyx	11.0021	10.9613	0.040822	Jones et al. 2009	Jones et al. 2009
Acomys cahirinus	Acomys_cahirinus	Mammal	Rodentia	Muridae	Acomys	3.46574	3.68009	-0.214355	Jones et al. 2009	Jones et al. 2009
Acomys russatus	Acomys_russatus	Mammal	Rodentia	Muridae	Acomys	3.71357	3.7851	-0.0715262	Jones et al. 2009	Jones et al. 2009
Aconaemys fuscus	Aconaemys_fuscus	Mammal	Rodentia	Octodontidae	Aconaemys	4.89784	4.89035	0.00749067	Jones et al. 2009	Jones et al. 2009
Acrobates pygmaeus	Acrobates_pygmaeus	Mammal	Diprotodontia	Acrobatidae	Acrobates	2.5416	2.5096	0.0320027	Jones et al. 2009	Jones et al. 2009
Aepyceros melampus	Aepyceros_melampus	Mammal	Artiodactyla	Bovidae	Aepyceros	10.7177	11.2898	-0.572036	Jones et al. 2009	Jones et al. 2009
Ailuropoda melanoleuca	Ailuropoda_melanoleuca	Mammal	Carnivora	Ursidae	Ailuropoda	11.4825	11.8422	-0.359763	Jones et al. 2009	Jones et al. 2009
Ailurus fulgens	Ailurus_fulgens	Mammal	Carnivora	Ailuridae	Ailurus	8.49699	8.51719	-0.0202027	Jones et al. 2009	Jones et al. 2009
Akodon azarae	Akodon_azarae	Mammal	Rodentia	Cricetidae	Akodon	3.20275	3.49953	-0.296787	Jones et al. 2009	Jones et al. 2009
Alcelaphus buselaphus	Alcelaphus_buselaphus	Mammal	Artiodactyla	Bovidae	Alcelaphus	11.9106	12.0421	-0.1315	Jones et al. 2009	Jones et al. 2009
Alces alces	Alces_alces	Mammal	Artiodactyla	Cervidae	Alces	13.0137	13.354	-0.340284	Jones et al. 2009	Jones et al. 2009
Allenopithecus nigroviridis	Allenopithecus_nigroviridis	Mammal	Primates	Cercopithecidae	Allenopithecus	8.07143	8.71604	-0.644617	Jones et al. 2009	Jones et al. 2009
Allocebus trichotis	Allocebus_trichotis	Mammal	Primates	Cheirogaleidae	Allocebus	4.4006	4.31749	0.0831149	Jones et al. 2009	Jones et al. 2009
Alouatta belzebul	Alouatta_belzebul	Mammal	Primates	Atelidae	Alouatta	8.61674	8.89014	-0.273398	Jones et al. 2009	Jones et al. 2009
Alouatta caraya	Alouatta_caraya	Mammal	Primates	Atelidae	Alouatta	8.44673	8.73633	-0.289601	Jones et al. 2009	Jones et al. 2009
Alouatta guariba	Alouatta_guariba	Mammal	Primates	Atelidae	Alouatta	8.42288	8.7323	-0.309422	Jones et al. 2009	Jones et al. 2009
Alouatta palliata	Alouatta_palliata	Mammal	Primates	Atelidae	Alouatta	8.62889	8.88198	-0.253082	Jones et al. 2009	Jones et al. 2009
Alouatta pigra	Alouatta_pigra	Mammal	Primates	Atelidae	Alouatta	8.76738	9.33926	-0.57188	Jones et al. 2009	Jones et al. 2009
Alouatta seniculus	Alouatta_seniculus	Mammal	Primates	Atelidae	Alouatta	8.5904	8.86386	-0.273461	Jones et al. 2009	Jones et al. 2009
Amblysomus hottentotus	Amblysomus_hottentotus	Mammal	Afrosoricida	Chrysochloridae	Amblysomus	3.94158	4.18434	-0.242756	Jones et al. 2009	Jones et al. 2009
Ametrida centurio	Ametrida_centurio	Mammal	Chiroptera	Phyllostomidae	Ametrida	2.43361	2.07944	0.354172	Jones et al. 2009	Jones et al. 2009
Ammospermophilus harrisii	Ammospermophilus_harrisii	Mammal	Rodentia	Sciuridae	Ammospermophilus	4.76644	4.80402	-0.0375827	Jones et al. 2009	Jones et al. 2009
Ammospermophilus leucurus	Ammospermophilus_leucurus	Mammal	Rodentia	Sciuridae	Ammospermophilus	4.60916	4.67221	-0.0630434	Jones et al. 2009	Jones et al. 2009
Ammotragus lervia	Ammotragus_lervia	Mammal	Artiodactyla	Bovidae	Ammotragus	11.1068	11.75	-0.643137	Jones et al. 2009	Jones et al. 2009
Anoura caudifer	Anoura_caudifer	Mammal	Chiroptera	Phyllostomidae	Anoura	2.32239	2.3979	-0.0755076	Jones et al. 2009	Jones et al. 2009
Anoura geoffroyi	Anoura_geoffroyi	Mammal	Chiroptera	Phyllostomidae	Anoura	2.67874	2.68921	-0.0104713	Jones et al. 2009	Jones et al. 2009
Anourosorex squamipes	Anourosorex_squamipes	Mammal	Eulipotyphla	Soricidae	Anourosorex	3.09172	2.95387	0.137856	Jones et al. 2009	Jones et al. 2009
Antechinus bellus	Antechinus_bellus	Mammal	Dasyuromorphia	Dasyuridae	Antechinus	3.34488	3.81046	-0.465586	Jones et al. 2009	Jones et al. 2009
Antechinus flavipes	Antechinus_flavipes	Mammal	Dasyuromorphia	Dasyuridae	Antechinus	3.52636	4.30407	-0.777705	Jones et al. 2009	Jones et al. 2009
Antechinus stuartii	Antechinus_stuartii	Mammal	Dasyuromorphia	Dasyuridae	Antechinus	3.08974	3.69511	-0.605367	Jones et al. 2009	Jones et al. 2009
Antechinus swainsonii	Antechinus_swainsonii	Mammal	Dasyuromorphia	Dasyuridae	Antechinus	3.85015	4.69135	-0.8412	Jones et al. 2009	Jones et al. 2009
Antidorcas marsupialis	Antidorcas_marsupialis	Mammal	Artiodactyla	Bovidae	Antidorcas	10.2364	10.4253	-0.188871	Jones et al. 2009	Jones et al. 2009
Antilocapra americana	Antilocapra_americana	Mammal	Artiodactyla	Antilocapridae	Antilocapra	10.6974	10.859	-0.161614	Jones et al. 2009	Jones et al. 2009
Antilope cervicapra	Antilope_cervicapra	Mammal	Artiodactyla	Bovidae	Antilope	10.4631	10.5841	-0.120953	Jones et al. 2009	Jones et al. 2009
Antrozous pallidus	Antrozous_pallidus	Mammal	Chiroptera	Vespertilionidae	Antrozous	3.10009	3.21286	-0.112765	Jones et al. 2009	Jones et al. 2009
Aonyx capensis	Aonyx_capensis	Mammal	Carnivora	Mustelidae	Aonyx	9.79813	9.90349	-0.105361	Jones et al. 2009	Jones et al. 2009
Aotus lemurinus	Aotus_lemurinus	Mammal	Primates	Aotidae	Aotus	6.82546	6.86171	-0.0362513	Jones et al. 2009	Jones et al. 2009
Aotus nancymaae	Aotus_nancymaae	Mammal	Primates	Aotidae	Aotus	6.75693	6.82763	-0.0706968	Jones et al. 2009	Jones et al. 2009
Aotus trivirgatus	Aotus_trivirgatus	Mammal	Primates	Aotidae	Aotus	6.75188	6.8773	-0.125415	Jones et al. 2009	Jones et al. 2009
Aplodontia rufa	Aplodontia_rufa	Mammal	Rodentia	Aplodontiidae	Aplodontia	6.65157	6.73102	-0.0794462	Jones et al. 2009	Jones et al. 2009
Apodemus flavicollis	Apodemus_flavicollis	Mammal	Rodentia	Muridae	Apodemus	3.29584	3.43183	-0.135997	Jones et al. 2009	Jones et al. 2009
Apodemus semotus	Apodemus_semotus	Mammal	Rodentia	Muridae	Apodemus	3.31127	3.28551	0.0257668	Jones et al. 2009	Jones et al. 2009
Apodemus sylvaticus	Apodemus_sylvaticus	Mammal	Rodentia	Muridae	Apodemus	3.12588	3.20371	-0.0778285	Jones et al. 2009	Jones et al. 2009
Arctictis binturong	Arctictis_binturong	Mammal	Carnivora	Viverridae	Arctictis	9.4727	9.4727	0	Jones et al. 2009	Jones et al. 2009
Arctocebus calabarensis	Arctocebus_calabarensis	Mammal	Primates	Lorisidae	Arctocebus	5.56964	5.29832	0.271324	Jones et al. 2009	Jones et al. 2009
Arctocephalus australis	Arctocephalus_australis	Mammal	Carnivora	Otariidae	Arctocephalus	10.8542	11.9767	-1.12248	Jones et al. 2009	Jones et al. 2009
Arctocephalus forsteri	Arctocephalus_forsteri	Mammal	Carnivora	Otariidae	Arctocephalus	10.8198	12.0099	-1.19013	Jones et al. 2009	Jones et al. 2009
Arctocephalus galapagoensis	Arctocephalus_galapagoensis	Mammal	Carnivora	Otariidae	Arctocephalus	10.2085	11.0556	-0.847122	Jones et al. 2009	Jones et al. 2009
Arctocephalus gazella	Arctocephalus_gazella	Mammal	Carnivora	Otariidae	Arctocephalus	10.4754	11.8786	-1.4032	Jones et al. 2009	Jones et al. 2009
Arctocephalus philippii	Arctocephalus_philippii	Mammal	Carnivora	Otariidae	Arctocephalus	10.8198	11.8494	-1.02962	Jones et al. 2009	Jones et al. 2009
Arctocephalus pusillus	Arctocephalus_pusillus	Mammal	Carnivora	Otariidae	Arctocephalus	11.2472	12.6124	-1.36515	Jones et al. 2009	Jones et al. 2009
Arctocephalus townsendi	Arctocephalus_townsendi	Mammal	Carnivora	Otariidae	Arctocephalus	10.8107	11.8845	-1.07375	Jones et al. 2009	Jones et al. 2009
Arctocephalus tropicalis	Arctocephalus_tropicalis	Mammal	Carnivora	Otariidae	Arctocephalus	10.8843	11.8845	-1.00017	Jones et al. 2009	Jones et al. 2009
Arctogalidia trivirgata	Arctogalidia_trivirgata	Mammal	Carnivora	Viverridae	Arctogalidia	7.78322	7.78322	0	Jones et al. 2009	Jones et al. 2009
Ardops nichollsi	Ardops_nichollsi	Mammal	Chiroptera	Phyllostomidae	Ardops	3.01449	2.89238	0.122111	Jones et al. 2009	Jones et al. 2009
Artibeus concolor	Artibeus_concolor	Mammal	Chiroptera	Phyllostomidae	Artibeus	2.99473	2.90854	0.0861927	Jones et al. 2009	Jones et al. 2009
Artibeus hirsutus	Artibeus_hirsutus	Mammal	Chiroptera	Phyllostomidae	Artibeus	3.65412	3.66356	-0.00944618	Jones et al. 2009	Jones et al. 2009
Artibeus jamaicensis	Artibeus_jamaicensis	Mammal	Chiroptera	Phyllostomidae	Artibeus	3.702	3.77219	-0.070188	Jones et al. 2009	Jones et al. 2009
Artibeus lituratus	Artibeus_lituratus	Mammal	Chiroptera	Phyllostomidae	Artibeus	3.99802	4.06817	-0.0701545	Jones et al. 2009	Jones et al. 2009
Artibeus obscurus	Artibeus_obscurus	Mammal	Chiroptera	Phyllostomidae	Artibeus	3.63231	3.51055	0.121759	Jones et al. 2009	Jones et al. 2009
Arvicanthis niloticus	Arvicanthis_niloticus	Mammal	Rodentia	Muridae	Arvicanthis	4.31749	4.54329	-0.225807	Jones et al. 2009	Jones et al. 2009
Arvicola amphibius	Arvicola_amphibius	Mammal	Rodentia	Cricetidae	Arvicola	5.44674	5.58631	-0.139575	Jones et al. 2009	Jones et al. 2009
Asellia tridens	Asellia_tridens	Mammal	Chiroptera	Hipposideridae	Asellia	2.32777	2.50716	-0.179392	Jones et al. 2009	Jones et al. 2009
Atelerix frontalis	Atelerix_frontalis	Mammal	Eulipotyphla	Erinaceidae	Atelerix	5.81034	5.85028	-0.0399427	Jones et al. 2009	Jones et al. 2009
Ateles belzebuth	Ateles_belzebuth	Mammal	Primates	Atelidae	Ateles	8.98482	9.05158	-0.0667601	Jones et al. 2009	Jones et al. 2009
Ateles fusciceps	Ateles_fusciceps	Mammal	Primates	Atelidae	Ateles	9.10689	9.09324	0.0136445	Jones et al. 2009	Jones et al. 2009
Ateles geoffroyi	Ateles_geoffroyi	Mammal	Primates	Atelidae	Ateles	8.92711	9.0125	-0.0853935	Jones et al. 2009	Jones et al. 2009
Ateles paniscus	Ateles_paniscus	Mammal	Primates	Atelidae	Ateles	9.02998	8.90991	0.120072	Jones et al. 2009	Jones et al. 2009
Atherurus africanus	Atherurus_africanus	Mammal	Rodentia	Hystricidae	Atherurus	7.97247	7.9667	0.0057637	Jones et al. 2009	Jones et al. 2009
Atilax paludinosus	Atilax_paludinosus	Mammal	Carnivora	Herpestidae	Atilax	8.10168	8.31874	-0.217065	Jones et al. 2009	Jones et al. 2009
Avahi laniger	Avahi_laniger	Mammal	Primates	Indriidae	Avahi	7.03325	7.02702	0.0062358	Jones et al. 2009	Jones et al. 2009
Axis axis	Axis_axis	Mammal	Artiodactyla	Cervidae	Axis	10.8198	11.3504	-0.530628	Jones et al. 2009	Jones et al. 2009
Axis porcinus	Axis_porcinus	Mammal	Artiodactyla	Cervidae	Axis	10.3766	10.6859	-0.309255	Jones et al. 2009	Jones et al. 2009
Baiomys taylori	Baiomys_taylori	Mammal	Rodentia	Cricetidae	Baiomys	2.10413	2.0149	0.0892311	Jones et al. 2009	Jones et al. 2009
Balantiopteryx io	Balantiopteryx_io	Mammal	Chiroptera	Emballonuridae	Balantiopteryx	1.60944	1.30833	0.301105	Jones et al. 2009	Jones et al. 2009
Balantiopteryx plicata	Balantiopteryx_plicata	Mammal	Chiroptera	Emballonuridae	Balantiopteryx	1.89612	1.77495	0.121167	Jones et al. 2009	Jones et al. 2009
Barbastella barbastellus	Barbastella_barbastellus	Mammal	Chiroptera	Vespertilionidae	Barbastella	2.12026	2.18605	-0.0657877	Jones et al. 2009	Jones et al. 2009
Bassariscus astutus	Bassariscus_astutus	Mammal	Carnivora	Procyonidae	Bassariscus	6.76849	6.93731	-0.168821	Jones et al. 2009	Jones et al. 2009
Bassariscus sumichrasti	Bassariscus_sumichrasti	Mammal	Carnivora	Procyonidae	Bassariscus	6.27288	7.15618	-0.8833	Jones et al. 2009	Jones et al. 2009
Bathyergus suillus	Bathyergus_suillus	Mammal	Rodentia	Bathyergidae	Bathyergus	6.56056	7.02287	-0.462309	Jones et al. 2009	Jones et al. 2009
Bauerus dubiaquercus	Bauerus_dubiaquercus	Mammal	Chiroptera	Vespertilionidae	Bauerus	3.17805	3.0842	0.0938529	Jones et al. 2009	Jones et al. 2009
Bdeogale crassicauda	Bdeogale_crassicauda	Mammal	Carnivora	Herpestidae	Bdeogale	7.35883	7.56528	-0.206444	Jones et al. 2009	Jones et al. 2009
Berylmys bowersi	Berylmys_bowersi	Mammal	Rodentia	Muridae	Berylmys	5.84267	6.00092	-0.158245	Jones et al. 2009	Jones et al. 2009
Bettongia gaimardi	Bettongia_gaimardi	Mammal	Diprotodontia	Potoroidae	Bettongia	7.41457	7.42851	-0.0139386	Jones et al. 2009	Jones et al. 2009
Bison bison	Bison_bison	Mammal	Artiodactyla	Bovidae	Bos	13.1527	13.5049	-0.352202	Jones et al. 2009	Jones et al. 2009
Blarina brevicauda	Blarina_brevicauda	Mammal	Eulipotyphla	Soricidae	Blarina	2.82731	2.89204	-0.0647234	Jones et al. 2009	Jones et al. 2009
Bos gaurus	Bos_gaurus	Mammal	Artiodactyla	Bovidae	Bos	13.2879	13.6877	-0.399799	Jones et al. 2009	Jones et al. 2009
Bos mutus	Bos_mutus	Mammal	Artiodactyla	Bovidae	Bos	12.6313	13.6183	-0.986938	Jones et al. 2009	Jones et al. 2009
Boselaphus tragocamelus	Boselaphus_tragocamelus	Mammal	Artiodactyla	Bovidae	Boselaphus	11.881	12.3967	-0.515658	Jones et al. 2009	Jones et al. 2009
Brachylagus idahoensis	Brachylagus_idahoensis	Mammal	Lagomorpha	Leporidae	Brachylagus	6.06843	6.01778	0.0506437	Jones et al. 2009	Jones et al. 2009
Brachyphylla cavernarum	Brachyphylla_cavernarum	Mammal	Chiroptera	Phyllostomidae	Brachyphylla	3.8947	3.69138	0.203321	Jones et al. 2009	Jones et al. 2009
Brachyteles arachnoides	Brachyteles_arachnoides	Mammal	Primates	Atelidae	Brachyteles	9.09583	9.40199	-0.306166	Jones et al. 2009	Jones et al. 2009
Bradypus torquatus	Bradypus_torquatus	Mammal	Pilosa	Bradypodidae	Bradypus	8.58874	8.3957	0.193034	Jones et al. 2009	Jones et al. 2009
Bradypus tridactylus	Bradypus_tridactylus	Mammal	Pilosa	Bradypodidae	Bradypus	8.59044	8.38936	0.201084	Jones et al. 2009	Jones et al. 2009
Bradypus variegatus	Bradypus_variegatus	Mammal	Pilosa	Bradypodidae	Bradypus	8.34759	8.40066	-0.053069	Jones et al. 2009	Jones et al. 2009
Bubalus arnee	Bubalus_arnee	Mammal	Artiodactyla	Bovidae	Bubalus	13.5924	13.9978	-0.405465	Jones et al. 2009	Jones et al. 2009
Bubalus mindorensis	Bubalus_mindorensis	Mammal	Artiodactyla	Bovidae	Bubalus	12.4425	12.5209	-0.078422	Jones et al. 2009	Jones et al. 2009
Budorcas taxicolor	Budorcas_taxicolor	Mammal	Artiodactyla	Bovidae	Budorcas	12.5195	12.5069	0.0125961	Jones et al. 2009	Jones et al. 2009
Burramys parvus	Burramys_parvus	Mammal	Diprotodontia	Burramyidae	Burramys	3.92711	4.14393	-0.216819	Jones et al. 2009	Jones et al. 2009
Cacajao calvus	Cacajao_calvus	Mammal	Primates	Pitheciidae	Cacajao	8.04559	8.14613	-0.100541	Jones et al. 2009	Jones et al. 2009
Caenolestes fuliginosus	Caenolestes_fuliginosus	Mammal	Paucituberculata	Caenolestidae	Caenolestes	3.25746	3.48431	-0.226857	Jones et al. 2009	Jones et al. 2009
Calcochloris obtusirostris	Calcochloris_obtusirostris	Mammal	Afrosoricida	Chrysochloridae	Calcochloris	3.03495	3.30689	-0.271934	Jones et al. 2009	Jones et al. 2009
Callicebus brunneus	Callicebus_brunneus	Mammal	Primates	Cebidae	Cebus	6.69084	6.74993	-0.0590889	Jones et al. 2009	Jones et al. 2009
Callicebus cupreus	Callicebus_cupreus	Mammal	Primates	Pitheciidae	Plecturocebus	7.02064	6.91968	0.100954	Jones et al. 2009	Jones et al. 2009
Callicebus moloch	Callicebus_moloch	Mammal	Primates	Pitheciidae	Plecturocebus	6.86276	6.90776	-0.0449974	Jones et al. 2009	Jones et al. 2009
Callicebus personatus	Callicebus_personatus	Mammal	Primates	Pitheciidae	Callicebus	7.19481	7.18917	0.00564442	Jones et al. 2009	Jones et al. 2009
Callicebus torquatus	Callicebus_torquatus	Mammal	Primates	Cercopithecidae	Cercocebus	7.13768	7.17012	-0.0324437	Jones et al. 2009	Jones et al. 2009
Callithrix geoffroyi	Callithrix_geoffroyi	Mammal	Primates	Callitrichidae	Callithrix	5.61495	5.66988	-0.0549297	Jones et al. 2009	Jones et al. 2009
Callithrix jacchus	Callithrix_jacchus	Mammal	Primates	Callitrichidae	Callithrix	5.69625	5.66296	0.0332937	Jones et al. 2009	Jones et al. 2009
Callithrix penicillata	Callithrix_penicillata	Mammal	Primates	Callitrichidae	Callithrix	5.49922	5.4161	0.0831149	Jones et al. 2009	Jones et al. 2009
Callorhinus ursinus	Callorhinus_ursinus	Mammal	Carnivora	Otariidae	Callorhinus	10.6274	11.9139	-1.28653	Jones et al. 2009	Jones et al. 2009
Callosciurus caniceps	Callosciurus_caniceps	Mammal	Rodentia	Sciuridae	Callosciurus	5.79515	5.84961	-0.0544674	Jones et al. 2009	Jones et al. 2009
Callosciurus notatus	Callosciurus_notatus	Mammal	Rodentia	Sciuridae	Callosciurus	5.64474	5.62402	0.0207224	Jones et al. 2009	Jones et al. 2009
Callospermophilus lateralis	Callospermophilus_lateralis	Mammal	Rodentia	Sciuridae	Callospermophilus	5.08187	5.18059	-0.0987189	Jones et al. 2009	Jones et al. 2009
Calomys callosus	Calomys_callosus	Mammal	Rodentia	Cricetidae	Calomys	3.71357	3.88978	-0.176205	Jones et al. 2009	Jones et al. 2009
Calomys musculinus	Calomys_musculinus	Mammal	Rodentia	Cricetidae	Calomys	2.99698	3.07362	-0.0766373	Jones et al. 2009	Jones et al. 2009
Caluromys philander	Caluromys_philander	Mammal	Didelphimorphia	Didelphidae	Caluromys	5.49512	5.8861	-0.390987	Jones et al. 2009	Jones et al. 2009
Camelus dromedarius	Camelus_dromedarius	Mammal	Artiodactyla	Camelidae	Camelus	13.0378	13.1329	-0.0950294	Jones et al. 2009	Jones et al. 2009
Canis adustus	Canis_adustus	Mammal	Carnivora	Canidae	Lupulella	9.26861	9.39266	-0.124053	Jones et al. 2009	Jones et al. 2009
Canis aureus	Canis_aureus	Mammal	Carnivora	Canidae	Canis	9.02642	9.08099	-0.0545732	Jones et al. 2009	Jones et al. 2009
Canis latrans	Canis_latrans	Mammal	Carnivora	Canidae	Canis	9.17988	9.3501	-0.170221	Jones et al. 2009	Jones et al. 2009
Canis lupus	Canis_lupus	Mammal	Carnivora	Canidae	Canis	10.254	10.3543	-0.100249	Jones et al. 2009	Jones et al. 2009
Canis mesomelas	Canis_mesomelas	Mammal	Carnivora	Canidae	Lupulella	8.88184	9.01189	-0.130053	Jones et al. 2009	Jones et al. 2009
Canis simensis	Canis_simensis	Mammal	Carnivora	Canidae	Canis	9.4572	9.69277	-0.235566	Jones et al. 2009	Jones et al. 2009
Capra caucasica	Capra_caucasica	Mammal	Artiodactyla	Bovidae	Capra	10.8198	11.3206	-0.500775	Jones et al. 2009	Jones et al. 2009
Capra falconeri	Capra_falconeri	Mammal	Artiodactyla	Bovidae	Capra	10.4982	11.3266	-0.828401	Jones et al. 2009	Jones et al. 2009
Capra ibex	Capra_ibex	Mammal	Artiodactyla	Bovidae	Capra	10.6904	11.3737	-0.683235	Jones et al. 2009	Jones et al. 2009
Capreolus capreolus	Capreolus_capreolus	Mammal	Artiodactyla	Cervidae	Capreolus	10.1125	10.0257	0.086827	Jones et al. 2009	Jones et al. 2009
Capreolus pygargus	Capreolus_pygargus	Mammal	Artiodactyla	Cervidae	Capreolus	10.5828	10.7126	-0.129775	Jones et al. 2009	Jones et al. 2009
Capricornis crispus	Capricornis_crispus	Mammal	Artiodactyla	Bovidae	Capricornis	10.5584	10.5584	0	Jones et al. 2009	Jones et al. 2009
Capricornis sumatraensis	Capricornis_sumatraensis	Mammal	Artiodactyla	Bovidae	Capricornis	11.4669	11.6613	-0.194464	Jones et al. 2009	Jones et al. 2009
Caracal caracal	Caracal_caracal	Mammal	Carnivora	Felidae	Caracal	9.17782	9.51044	-0.332628	Jones et al. 2009	Jones et al. 2009
Cardioderma cor	Cardioderma_cor	Mammal	Chiroptera	Megadermatidae	Cardioderma	3.29584	3.36615	-0.0703089	Jones et al. 2009	Jones et al. 2009
Carollia brevicauda	Carollia_brevicauda	Mammal	Chiroptera	Phyllostomidae	Carollia	2.55723	2.74406	-0.186833	Jones et al. 2009	Jones et al. 2009
Carollia perspicillata	Carollia_perspicillata	Mammal	Chiroptera	Phyllostomidae	Carollia	2.89996	2.99079	-0.0908362	Jones et al. 2009	Jones et al. 2009
Carpitalpa arendsi	Carpitalpa_arendsi	Mammal	Afrosoricida	Chrysochloridae	Carpitalpa	3.83945	4.06389	-0.224433	Jones et al. 2009	Jones et al. 2009
Casinycteris argynnis	Casinycteris_argynnis	Mammal	Chiroptera	Pteropodidae	Casinycteris	3.3673	3.22883	0.13847	Jones et al. 2009	Jones et al. 2009
Castor canadensis	Castor_canadensis	Mammal	Rodentia	Castoridae	Castor	9.4727	9.73961	-0.26691	Jones et al. 2009	Jones et al. 2009
Castor fiber	Castor_fiber	Mammal	Rodentia	Castoridae	Castor	9.90848	9.87817	0.0303053	Jones et al. 2009	Jones et al. 2009
Catagonus wagneri	Catagonus_wagneri	Mammal	Artiodactyla	Tayassuidae	Catagonus	10.4843	10.4559	0.0283707	Jones et al. 2009	Jones et al. 2009
Cavia aperea	Cavia_aperea	Mammal	Rodentia	Caviidae	Cavia	6.22119	6.30262	-0.0814326	Jones et al. 2009	Jones et al. 2009
Cebuella pygmaea	Cebuella_pygmaea	Mammal	Primates	Callitrichidae	Cebuella	4.62006	4.86753	-0.247476	Jones et al. 2009	Jones et al. 2009
Cebus albifrons	Cebus_albifrons	Mammal	Primates	Cebidae	Cebus	7.66112	7.98446	-0.323339	Jones et al. 2009	Jones et al. 2009
Cebus capucinus	Cebus_capucinus	Mammal	Primates	Cebidae	Cebus	7.92612	8.32093	-0.394814	Jones et al. 2009	Jones et al. 2009
Centurio senex	Centurio_senex	Mammal	Chiroptera	Phyllostomidae	Centurio	2.8679	3.13114	-0.263238	Jones et al. 2009	Jones et al. 2009
Cephalophus adersi	Cephalophus_adersi	Mammal	Artiodactyla	Bovidae	Cephalophus	9.10498	9.12696	-0.0219789	Jones et al. 2009	Jones et al. 2009
Cephalophus callipygus	Cephalophus_callipygus	Mammal	Artiodactyla	Bovidae	Cephalophus	9.90349	9.89344	0.0100503	Jones et al. 2009	Jones et al. 2009
Cephalophus jentinki	Cephalophus_jentinki	Mammal	Artiodactyla	Bovidae	Cephalophus	11.1844	11.1775	0.00696867	Jones et al. 2009	Jones et al. 2009
Cephalophus natalensis	Cephalophus_natalensis	Mammal	Artiodactyla	Bovidae	Cephalophus	9.41036	9.3649	0.0454624	Jones et al. 2009	Jones et al. 2009
Cephalophus niger	Cephalophus_niger	Mammal	Artiodactyla	Bovidae	Cephalophus	10.0858	9.95228	0.133531	Jones et al. 2009	Jones et al. 2009
Cephalophus nigrifrons	Cephalophus_nigrifrons	Mammal	Artiodactyla	Bovidae	Cephalophus	9.54681	9.53242	0.0143887	Jones et al. 2009	Jones et al. 2009
Cephalophus silvicultor	Cephalophus_silvicultor	Mammal	Artiodactyla	Bovidae	Cephalophus	11.1704	11.1206	0.0498118	Jones et al. 2009	Jones et al. 2009
Cephalophus zebra	Cephalophus_zebra	Mammal	Artiodactyla	Bovidae	Cephalophus	9.79813	9.74097	0.0571584	Jones et al. 2009	Jones et al. 2009
Ceratotherium simum	Ceratotherium_simum	Mammal	Perissodactyla	Rhinocerotidae	Ceratotherium	14.221	14.6484	-0.427444	Jones et al. 2009	Jones et al. 2009
Cercartetus concinnus	Cercartetus_concinnus	Mammal	Diprotodontia	Burramyidae	Cercartetus	2.56495	2.66026	-0.0953102	Jones et al. 2009	Jones et al. 2009
Cercocebus atys	Cercocebus_atys	Mammal	Primates	Cercopithecidae	Cercocebus	8.73365	9.30565	-0.572003	Jones et al. 2009	Jones et al. 2009
Cercocebus galeritus	Cercocebus_galeritus	Mammal	Primates	Cercopithecidae	Cercocebus	8.59438	9.21034	-0.615964	Jones et al. 2009	Jones et al. 2009
Cercocebus torquatus	Cercocebus_torquatus	Mammal	Primates	Cercopithecidae	Cercocebus	8.7653	9.12985	-0.364551	Jones et al. 2009	Jones et al. 2009
Cercopithecus ascanius	Cercopithecus_ascanius	Mammal	Primates	Cercopithecidae	Cercopithecus	8.19456	8.77184	-0.577275	Jones et al. 2009	Jones et al. 2009
Cercopithecus campbelli	Cercopithecus_campbelli	Mammal	Primates	Cercopithecidae	Cercopithecus	7.8536	8.41183	-0.558228	Jones et al. 2009	Jones et al. 2009
Cercopithecus cephus	Cercopithecus_cephus	Mammal	Primates	Cercopithecidae	Cercopithecus	7.95788	8.32684	-0.368962	Jones et al. 2009	Jones et al. 2009
Cercopithecus diana	Cercopithecus_diana	Mammal	Primates	Cercopithecidae	Cercopithecus	8.33163	8.55641	-0.22478	Jones et al. 2009	Jones et al. 2009
Cercopithecus erythrogaster	Cercopithecus_erythrogaster	Mammal	Primates	Cercopithecidae	Cercopithecus	7.78322	8.31874	-0.535518	Jones et al. 2009	Jones et al. 2009
Cercopithecus erythrotis	Cercopithecus_erythrotis	Mammal	Primates	Cercopithecidae	Cercopithecus	7.97247	8.18869	-0.216223	Jones et al. 2009	Jones et al. 2009
Cercopithecus mitis	Cercopithecus_mitis	Mammal	Primates	Cercopithecidae	Cercopithecus	8.36137	8.8465	-0.485122	Jones et al. 2009	Jones et al. 2009
Cercopithecus mona	Cercopithecus_mona	Mammal	Primates	Cercopithecidae	Cercopithecus	7.82405	8.4659	-0.641854	Jones et al. 2009	Jones et al. 2009
Cercopithecus neglectus	Cercopithecus_neglectus	Mammal	Primates	Cercopithecidae	Cercopithecus	8.29244	9.00373	-0.711289	Jones et al. 2009	Jones et al. 2009
Cercopithecus nictitans	Cercopithecus_nictitans	Mammal	Primates	Cercopithecidae	Cercopithecus	8.35326	8.79986	-0.446601	Jones et al. 2009	Jones et al. 2009
Cercopithecus petaurista	Cercopithecus_petaurista	Mammal	Primates	Cercopithecidae	Cercopithecus	7.97247	8.35467	-0.382208	Jones et al. 2009	Jones et al. 2009
Cerdocyon thous	Cerdocyon_thous	Mammal	Carnivora	Canidae	Cerdocyon	8.69951	8.69951	0	Jones et al. 2009	Jones et al. 2009
Cervus elaphus	Cervus_elaphus	Mammal	Artiodactyla	Cervidae	Cervus	12.224	12.3439	-0.119855	Jones et al. 2009	Jones et al. 2009
Cervus nippon	Cervus_nippon	Mammal	Artiodactyla	Cervidae	Cervus	10.3443	11.2402	-0.895902	Jones et al. 2009	Jones et al. 2009
Chaerephon pumilus	Chaerephon_pumilus	Mammal	Chiroptera	Molossidae	Mops	2.49733	2.35518	0.142152	Jones et al. 2009	Jones et al. 2009
Chaetodipus baileyi	Chaetodipus_baileyi	Mammal	Rodentia	Heteromyidae	Chaetodipus	3.3322	3.49651	-0.164303	Jones et al. 2009	Jones et al. 2009
Chaetodipus californicus	Chaetodipus_californicus	Mammal	Rodentia	Heteromyidae	Chaetodipus	3.10009	3.19048	-0.0903841	Jones et al. 2009	Jones et al. 2009
Chaetodipus formosus	Chaetodipus_formosus	Mammal	Rodentia	Heteromyidae	Chaetodipus	3.00171	3.07593	-0.0742145	Jones et al. 2009	Jones et al. 2009
Chaetodipus nelsoni	Chaetodipus_nelsoni	Mammal	Rodentia	Heteromyidae	Chaetodipus	2.71248	2.79931	-0.086827	Jones et al. 2009	Jones et al. 2009
Chaetodipus penicillatus	Chaetodipus_penicillatus	Mammal	Rodentia	Heteromyidae	Chaetodipus	2.77259	2.77259	0	Jones et al. 2009	Jones et al. 2009
Chaetodipus spinatus	Chaetodipus_spinatus	Mammal	Rodentia	Heteromyidae	Chaetodipus	2.82316	2.59525	0.227908	Jones et al. 2009	Jones et al. 2009
Chaetomys subspinosus	Chaetomys_subspinosus	Mammal	Rodentia	Erethizontidae	Chaetomys	7.15462	7.19293	-0.0383189	Jones et al. 2009	Jones et al. 2009
Chalinolobus gouldii	Chalinolobus_gouldii	Mammal	Chiroptera	Vespertilionidae	Chalinolobus	2.72785	2.62104	0.106814	Jones et al. 2009	Jones et al. 2009
Chalinolobus morio	Chalinolobus_morio	Mammal	Chiroptera	Vespertilionidae	Chalinolobus	2.16524	2.16524	0	Jones et al. 2009	Jones et al. 2009
Cheirogaleus major	Cheirogaleus_major	Mammal	Primates	Cheirogaleidae	Cheirogaleus	5.94083	5.99146	-0.0506356	Jones et al. 2009	Jones et al. 2009
Cheirogaleus medius	Cheirogaleus_medius	Mammal	Primates	Cheirogaleidae	Cheirogaleus	5.11199	5.19296	-0.0809691	Jones et al. 2009	Jones et al. 2009
Chelemys macronyx	Chelemys_macronyx	Mammal	Rodentia	Cricetidae	Paynomys	4.27667	4.31268	-0.0360104	Jones et al. 2009	Jones et al. 2009
Chilonatalus tumidifrons	Chilonatalus_tumidifrons	Mammal	Chiroptera	Natalidae	Chilonatalus	1.23837	1.28093	-0.0425596	Jones et al. 2009	Jones et al. 2009
Chimarrogale himalayica	Chimarrogale_himalayica	Mammal	Eulipotyphla	Soricidae	Chimarrogale	3.76538	3.51353	0.251844	Jones et al. 2009	Jones et al. 2009
Chiroderma salvini	Chiroderma_salvini	Mammal	Chiroptera	Phyllostomidae	Chiroderma	3.30689	3.21687	0.0900129	Jones et al. 2009	Jones et al. 2009
Chiroderma trinitatum	Chiroderma_trinitatum	Mammal	Chiroptera	Phyllostomidae	Chiroderma	2.63906	2.60269	0.0363676	Jones et al. 2009	Jones et al. 2009
Chiroderma villosum	Chiroderma_villosum	Mammal	Chiroptera	Phyllostomidae	Chiroderma	3.15487	3.04452	0.110348	Jones et al. 2009	Jones et al. 2009
Chiropodomys gliroides	Chiropodomys_gliroides	Mammal	Rodentia	Muridae	Chiropodomys	3.24649	3.15487	0.0916205	Jones et al. 2009	Jones et al. 2009
Chiropotes albinasus	Chiropotes_albinasus	Mammal	Primates	Pitheciidae	Chiropotes	7.82405	8.0097	-0.185649	Jones et al. 2009	Jones et al. 2009
Chlorocebus aethiops	Chlorocebus_aethiops	Mammal	Primates	Cercopithecidae	Chlorocebus	8.06882	8.38936	-0.320539	Jones et al. 2009	Jones et al. 2009
Choeroniscus godmani	Choeroniscus_godmani	Mammal	Chiroptera	Phyllostomidae	Choeroniscus	2.02815	1.98787	0.0402739	Jones et al. 2009	Jones et al. 2009
Choeroniscus minor	Choeroniscus_minor	Mammal	Chiroptera	Phyllostomidae	Choeroniscus	2.11626	1.75786	0.358398	Jones et al. 2009	Jones et al. 2009
Choloepus didactylus	Choloepus_didactylus	Mammal	Pilosa	Choloepidae	Choloepus	8.99094	8.94768	0.0432637	Jones et al. 2009	Jones et al. 2009
Chrotopterus auritus	Chrotopterus_auritus	Mammal	Chiroptera	Phyllostomidae	Chrotopterus	4.2549	4.36437	-0.109468	Jones et al. 2009	Jones et al. 2009
Chrysochloris stuhlmanni	Chrysochloris_stuhlmanni	Mammal	Afrosoricida	Chrysochloridae	Chrysochloris	3.95412	4.22683	-0.27271	Jones et al. 2009	Jones et al. 2009
Chrysocyon brachyurus	Chrysocyon_brachyurus	Mammal	Carnivora	Canidae	Chrysocyon	10.0367	10.0774	-0.0407345	Jones et al. 2009	Jones et al. 2009
Chrysospalax trevelyani	Chrysospalax_trevelyani	Mammal	Afrosoricida	Chrysochloridae	Chrysospalax	5.98708	6.17846	-0.191383	Jones et al. 2009	Jones et al. 2009
Chrysospalax villosus	Chrysospalax_villosus	Mammal	Afrosoricida	Chrysochloridae	Chrysospalax	4.64439	4.74493	-0.100541	Jones et al. 2009	Jones et al. 2009
Civettictis civetta	Civettictis_civetta	Mammal	Carnivora	Viverridae	Civettictis	9.38597	9.42411	-0.0381338	Jones et al. 2009	Jones et al. 2009
Cloeotis percivali	Cloeotis_percivali	Mammal	Chiroptera	Rhinonycteridae	Cloeotis	1.36098	1.43508	-0.074108	Jones et al. 2009	Jones et al. 2009
Coendou prehensilis	Coendou_prehensilis	Mammal	Rodentia	Erethizontidae	Coendou	8.51319	8.41405	0.0991327	Jones et al. 2009	Jones et al. 2009
Colobus angolensis	Colobus_angolensis	Mammal	Primates	Cercopithecidae	Colobus	9.0222	9.278	-0.255797	Jones et al. 2009	Jones et al. 2009
Colobus guereza	Colobus_guereza	Mammal	Primates	Cercopithecidae	Colobus	9.07114	9.278	-0.206855	Jones et al. 2009	Jones et al. 2009
Colobus polykomos	Colobus_polykomos	Mammal	Primates	Cercopithecidae	Colobus	9.01003	9.19675	-0.186714	Jones et al. 2009	Jones et al. 2009
Colobus satanas	Colobus_satanas	Mammal	Primates	Cercopithecidae	Colobus	9.01311	9.21034	-0.197232	Jones et al. 2009	Jones et al. 2009
Condylura cristata	Condylura_cristata	Mammal	Eulipotyphla	Talpidae	Condylura	3.73767	3.7297	0.00796817	Jones et al. 2009	Jones et al. 2009
Conepatus humboldtii	Conepatus_humboldtii	Mammal	Carnivora	Mephitidae	Conepatus	6.71659	7.1309	-0.414304	Jones et al. 2009	Jones et al. 2009
Conepatus leuconotus	Conepatus_leuconotus	Mammal	Carnivora	Mephitidae	Conepatus	7.88796	7.54433	0.343627	Jones et al. 2009	Jones et al. 2009
Connochaetes gnou	Connochaetes_gnou	Mammal	Artiodactyla	Bovidae	Connochaetes	11.6613	11.9083	-0.246995	Jones et al. 2009	Jones et al. 2009
Connochaetes taurinus	Connochaetes_taurinus	Mammal	Artiodactyla	Bovidae	Connochaetes	12.0856	12.3946	-0.309026	Jones et al. 2009	Jones et al. 2009
Cormura brevirostris	Cormura_brevirostris	Mammal	Chiroptera	Emballonuridae	Cormura	2.32239	2.15176	0.170626	Jones et al. 2009	Jones et al. 2009
Corynorhinus rafinesquii	Corynorhinus_rafinesquii	Mammal	Chiroptera	Vespertilionidae	Corynorhinus	2.24601	2.20276	0.04325	Jones et al. 2009	Jones et al. 2009
Corynorhinus townsendii	Corynorhinus_townsendii	Mammal	Chiroptera	Vespertilionidae	Corynorhinus	2.32728	1.93152	0.395756	Jones et al. 2009	Jones et al. 2009
Cratogeomys castanops	Cratogeomys_castanops	Mammal	Rodentia	Geomyidae	Cratogeomys	5.52356	5.76126	-0.237706	Jones et al. 2009	Jones et al. 2009
Crocidura russula	Crocidura_russula	Mammal	Eulipotyphla	Soricidae	Crocidura	2.07191	2.16217	-0.0902597	Jones et al. 2009	Jones et al. 2009
Crocidura suaveolens	Crocidura_suaveolens	Mammal	Eulipotyphla	Soricidae	Crocidura	1.8718	2.04769	-0.175891	Jones et al. 2009	Jones et al. 2009
Crocuta crocuta	Crocuta_crocuta	Mammal	Carnivora	Hyaenidae	Crocuta	10.9205	10.7934	0.127094	Jones et al. 2009	Jones et al. 2009
Crossarchus obscurus	Crossarchus_obscurus	Mammal	Carnivora	Herpestidae	Crossarchus	7.17778	7.34601	-0.168228	Jones et al. 2009	Jones et al. 2009
Cryptomys hottentotus	Cryptomys_hottentotus	Mammal	Rodentia	Bathyergidae	Cryptomys	4.28009	4.51994	-0.239853	Jones et al. 2009	Jones et al. 2009
Cryptoprocta ferox	Cryptoprocta_ferox	Mammal	Carnivora	Eupleridae	Cryptoprocta	9.10498	9.39544	-0.290456	Jones et al. 2009	Jones et al. 2009
Cryptotis parva	Cryptotis_parva	Mammal	Eulipotyphla	Soricidae	Cryptotis	1.65855	1.5275	0.131041	Jones et al. 2009	Jones et al. 2009
Ctenodactylus vali	Ctenodactylus_vali	Mammal	Rodentia	Ctenodactylidae	Ctenodactylus	5.16192	5.14225	0.0196766	Jones et al. 2009	Jones et al. 2009
Ctenomys opimus	Ctenomys_opimus	Mammal	Rodentia	Ctenomyidae	Ctenomys	5.64897	6.0845	-0.435525	Jones et al. 2009	Jones et al. 2009
Ctenomys talarum	Ctenomys_talarum	Mammal	Rodentia	Ctenomyidae	Ctenomys	4.81812	5.08426	-0.266139	Jones et al. 2009	Jones et al. 2009
Cuon alpinus	Cuon_alpinus	Mammal	Carnivora	Canidae	Cuon	9.53242	9.78695	-0.25453	Jones et al. 2009	Jones et al. 2009
Cynictis penicillata	Cynictis_penicillata	Mammal	Carnivora	Herpestidae	Cynictis	6.46537	6.61517	-0.149806	Jones et al. 2009	Jones et al. 2009
Cynomops greenhalli	Cynomops_greenhalli	Mammal	Chiroptera	Molossidae	Cynomops	2.4681	2.74727	-0.279171	Jones et al. 2009	Jones et al. 2009
Cynomys gunnisoni	Cynomys_gunnisoni	Mammal	Rodentia	Sciuridae	Cynomys	6.53088	6.78615	-0.255275	Jones et al. 2009	Jones et al. 2009
Cynomys leucurus	Cynomys_leucurus	Mammal	Rodentia	Sciuridae	Cynomys	6.7608	7.04904	-0.288237	Jones et al. 2009	Jones et al. 2009
Cynomys ludovicianus	Cynomys_ludovicianus	Mammal	Rodentia	Sciuridae	Cynomys	6.64277	6.64241	0.000360832	Jones et al. 2009	Jones et al. 2009
Cynopterus brachyotis	Cynopterus_brachyotis	Mammal	Chiroptera	Pteropodidae	Cynopterus	3.46574	3.61092	-0.145182	Jones et al. 2009	Jones et al. 2009
Cynopterus sphinx	Cynopterus_sphinx	Mammal	Chiroptera	Pteropodidae	Cynopterus	4.00005	4.50974	-0.509693	Jones et al. 2009	Jones et al. 2009
Cynopterus titthaecheilus	Cynopterus_titthaecheilus	Mammal	Chiroptera	Pteropodidae	Cynopterus	3.85015	4.12713	-0.276987	Jones et al. 2009	Jones et al. 2009
Cystophora cristata	Cystophora_cristata	Mammal	Carnivora	Phocidae	Cystophora	12.2098	12.746	-0.5362	Jones et al. 2009	Jones et al. 2009
Dama dama	Dama_dama	Mammal	Artiodactyla	Cervidae	Dama	10.6156	11.258	-0.642413	Jones et al. 2009	Jones et al. 2009
Damaliscus lunatus	Damaliscus_lunatus	Mammal	Artiodactyla	Bovidae	Damaliscus	11.6173	11.8458	-0.228534	Jones et al. 2009	Jones et al. 2009
Dasykaluta rosamondae	Dasykaluta_rosamondae	Mammal	Dasyuromorphia	Dasyuridae	Dasykaluta	3.4012	3.56388	-0.162686	Jones et al. 2009	Jones et al. 2009
Dasyuroides byrnei	Dasyuroides_byrnei	Mammal	Dasyuromorphia	Dasyuridae	Dasyuroides	4.60517	4.77068	-0.165514	Jones et al. 2009	Jones et al. 2009
Dasyurus albopunctatus	Dasyurus_albopunctatus	Mammal	Dasyuromorphia	Dasyuridae	Dasyurus	6.21461	6.47697	-0.262364	Jones et al. 2009	Jones et al. 2009
Dasyurus geoffroii	Dasyurus_geoffroii	Mammal	Dasyuromorphia	Dasyuridae	Dasyurus	6.77992	7.22621	-0.446287	Jones et al. 2009	Jones et al. 2009
Dasyurus hallucatus	Dasyurus_hallucatus	Mammal	Dasyuromorphia	Dasyuridae	Dasyurus	5.9344	6.26485	-0.330452	Jones et al. 2009	Jones et al. 2009
Dasyurus maculatus	Dasyurus_maculatus	Mammal	Dasyuromorphia	Dasyuridae	Dasyurus	7.79873	8.12168	-0.32295	Jones et al. 2009	Jones et al. 2009
Dasyurus spartacus	Dasyurus_spartacus	Mammal	Dasyuromorphia	Dasyuridae	Dasyurus	6.55108	6.90776	-0.356675	Jones et al. 2009	Jones et al. 2009
Dasyurus viverrinus	Dasyurus_viverrinus	Mammal	Dasyuromorphia	Dasyuridae	Dasyurus	6.73736	7.19856	-0.461195	Jones et al. 2009	Jones et al. 2009
Daubentonia madagascariensis	Daubentonia_madagascariensis	Mammal	Primates	Daubentoniidae	Daubentonia	7.89819	7.93737	-0.0391864	Jones et al. 2009	Jones et al. 2009
Delphinapterus leucas	Delphinapterus_leucas	Mammal	Artiodactyla	Monodontidae	Delphinapterus	14.1236	14.2189	-0.0953102	Jones et al. 2009	Jones et al. 2009
Dendrolagus dorianus	Dendrolagus_dorianus	Mammal	Diprotodontia	Macropodidae	Dendrolagus	9.08251	9.21034	-0.127833	Jones et al. 2009	Jones et al. 2009
Dendrolagus lumholtzi	Dendrolagus_lumholtzi	Mammal	Diprotodontia	Macropodidae	Dendrolagus	8.73029	8.90924	-0.178949	Jones et al. 2009	Jones et al. 2009
Desmodus rotundus	Desmodus_rotundus	Mammal	Chiroptera	Phyllostomidae	Desmodus	3.54674	3.48761	0.0591276	Jones et al. 2009	Jones et al. 2009
Diaemus youngi	Diaemus_youngi	Mammal	Chiroptera	Phyllostomidae	Diaemus	3.62434	3.59457	0.0297722	Jones et al. 2009	Jones et al. 2009
Diceros bicornis	Diceros_bicornis	Mammal	Perissodactyla	Rhinocerotidae	Diceros	13.653	13.5924	0.0606246	Jones et al. 2009	Jones et al. 2009
Diclidurus albus	Diclidurus_albus	Mammal	Chiroptera	Emballonuridae	Diclidurus	2.76835	2.70136	0.0669873	Jones et al. 2009	Jones et al. 2009
Diclidurus scutatus	Diclidurus_scutatus	Mammal	Chiroptera	Emballonuridae	Diclidurus	2.55723	2.61007	-0.0528425	Jones et al. 2009	Jones et al. 2009
Dicrostonyx groenlandicus	Dicrostonyx_groenlandicus	Mammal	Rodentia	Cricetidae	Dicrostonyx	4.19041	4.25986	-0.069447	Jones et al. 2009	Jones et al. 2009
Didelphis albiventris	Didelphis_albiventris	Mammal	Didelphimorphia	Didelphidae	Didelphis	6.52576	7.12671	-0.600943	Jones et al. 2009	Jones et al. 2009
Didelphis marsupialis	Didelphis_marsupialis	Mammal	Didelphimorphia	Didelphidae	Didelphis	7.15462	7.09008	0.0645385	Jones et al. 2009	Jones et al. 2009
Didelphis virginiana	Didelphis_virginiana	Mammal	Didelphimorphia	Didelphidae	Didelphis	7.52294	8.00414	-0.481202	Jones et al. 2009	Jones et al. 2009
Diphylla ecaudata	Diphylla_ecaudata	Mammal	Chiroptera	Phyllostomidae	Diphylla	3.39563	3.24649	0.149135	Jones et al. 2009	Jones et al. 2009
Dipodomys agilis	Dipodomys_agilis	Mammal	Rodentia	Heteromyidae	Dipodomys	4.08429	4.14789	-0.0635911	Jones et al. 2009	Jones et al. 2009
Dipodomys compactus	Dipodomys_compactus	Mammal	Rodentia	Heteromyidae	Dipodomys	3.80666	3.97968	-0.173019	Jones et al. 2009	Jones et al. 2009
Dipodomys deserti	Dipodomys_deserti	Mammal	Rodentia	Heteromyidae	Dipodomys	5.12247	4.78164	0.340833	Jones et al. 2009	Jones et al. 2009
Dipodomys gravipes	Dipodomys_gravipes	Mammal	Rodentia	Heteromyidae	Dipodomys	4.40672	4.45377	-0.0470465	Jones et al. 2009	Jones et al. 2009
Dipodomys ingens	Dipodomys_ingens	Mammal	Rodentia	Heteromyidae	Dipodomys	4.70899	4.80947	-0.100481	Jones et al. 2009	Jones et al. 2009
Dipodomys merriami	Dipodomys_merriami	Mammal	Rodentia	Heteromyidae	Dipodomys	3.59594	3.73389	-0.137951	Jones et al. 2009	Jones et al. 2009
Dipodomys microps	Dipodomys_microps	Mammal	Rodentia	Heteromyidae	Dipodomys	4.00956	4.09101	-0.0814477	Jones et al. 2009	Jones et al. 2009
Dipodomys nelsoni	Dipodomys_nelsoni	Mammal	Rodentia	Heteromyidae	Dipodomys	4.43557	4.53045	-0.0948792	Jones et al. 2009	Jones et al. 2009
Dipodomys ordii	Dipodomys_ordii	Mammal	Rodentia	Heteromyidae	Dipodomys	3.93769	3.97227	-0.0345803	Jones et al. 2009	Jones et al. 2009
Dipodomys panamintinus	Dipodomys_panamintinus	Mammal	Rodentia	Heteromyidae	Dipodomys	4.35671	4.3728	-0.0160878	Jones et al. 2009	Jones et al. 2009
Dipodomys spectabilis	Dipodomys_spectabilis	Mammal	Rodentia	Heteromyidae	Dipodomys	4.86599	4.97673	-0.110739	Jones et al. 2009	Jones et al. 2009
Dipodomys venustus	Dipodomys_venustus	Mammal	Rodentia	Heteromyidae	Dipodomys	4.47392	4.40672	0.0672027	Jones et al. 2009	Jones et al. 2009
Dobsonia anderseni	Dobsonia_anderseni	Mammal	Chiroptera	Pteropodidae	Dobsonia	5.32788	5.54126	-0.213387	Jones et al. 2009	Jones et al. 2009
Dobsonia minor	Dobsonia_minor	Mammal	Chiroptera	Pteropodidae	Dobsonia	4.43319	4.2485	0.1847	Jones et al. 2009	Jones et al. 2009
Dobsonia moluccensis	Dobsonia_moluccensis	Mammal	Chiroptera	Pteropodidae	Dobsonia	5.99146	6.14132	-0.149856	Jones et al. 2009	Jones et al. 2009
Dobsonia praedatrix	Dobsonia_praedatrix	Mammal	Chiroptera	Pteropodidae	Dobsonia	5.13462	5.3822	-0.247578	Jones et al. 2009	Jones et al. 2009
Dolichotis patagonum	Dolichotis_patagonum	Mammal	Rodentia	Caviidae	Dolichotis	9.02762	8.95286	0.0747546	Jones et al. 2009	Jones et al. 2009
Dorcatragus megalotis	Dorcatragus_megalotis	Mammal	Artiodactyla	Bovidae	Dorcatragus	9.21034	9.21034	0	Jones et al. 2009	Jones et al. 2009
Dromiciops gliroides	Dromiciops_gliroides	Mammal	Microbiotheria	Microbiotheriidae	Dromiciops	3.23868	3.37417	-0.13549	Jones et al. 2009	Jones et al. 2009
Echymipera clara	Echymipera_clara	Mammal	Peramelemorphia	Peramelidae	Echymipera	6.90776	7.6009	-0.693147	Jones et al. 2009	Jones et al. 2009
Echymipera kalubu	Echymipera_kalubu	Mammal	Peramelemorphia	Peramelidae	Echymipera	6.63551	7.36929	-0.733777	Jones et al. 2009	Jones et al. 2009
Ectophylla alba	Ectophylla_alba	Mammal	Chiroptera	Phyllostomidae	Ectophylla	1.81645	1.68825	0.128203	Jones et al. 2009	Jones et al. 2009
Eidolon dupreanum	Eidolon_dupreanum	Mammal	Chiroptera	Pteropodidae	Eidolon	5.61677	5.67846	-0.0616936	Jones et al. 2009	Jones et al. 2009
Eidolon helvum	Eidolon_helvum	Mammal	Chiroptera	Pteropodidae	Eidolon	5.3674	5.54133	-0.173935	Jones et al. 2009	Jones et al. 2009
Eira barbara	Eira_barbara	Mammal	Carnivora	Mustelidae	Eira	8.28147	8.37101	-0.0895398	Jones et al. 2009	Jones et al. 2009
Elaphurus davidianus	Elaphurus_davidianus	Mammal	Artiodactyla	Cervidae	Elaphurus	11.7791	12.1348	-0.355717	Jones et al. 2009	Jones et al. 2009
Elephantulus brachyrhynchus	Elephantulus_brachyrhynchus	Mammal	Macroscelidea	Macroscelididae	Elephantulus	3.88499	3.81771	0.067282	Jones et al. 2009	Jones et al. 2009
Elephantulus myurus	Elephantulus_myurus	Mammal	Macroscelidea	Macroscelididae	Elephantulus	4.14035	4.14578	-0.00542365	Jones et al. 2009	Jones et al. 2009
Elephantulus rufescens	Elephantulus_rufescens	Mammal	Macroscelidea	Macroscelididae	Galegeeska	4.098	3.94158	0.156423	Jones et al. 2009	Jones et al. 2009
Elephas maximus	Elephas_maximus	Mammal	Proboscidea	Elephantidae	Elephas	14.8663	15.3449	-0.478519	Jones et al. 2009	Jones et al. 2009
Emballonura beccarii	Emballonura_beccarii	Mammal	Chiroptera	Emballonuridae	Emballonura	1.45862	1.41099	0.047628	Jones et al. 2009	Jones et al. 2009
Emballonura raffrayana	Emballonura_raffrayana	Mammal	Chiroptera	Emballonuridae	Emballonura	1.6864	1.70475	-0.0183491	Jones et al. 2009	Jones et al. 2009
Enchisthenes hartii	Enchisthenes_hartii	Mammal	Chiroptera	Phyllostomidae	Enchisthenes	2.85071	2.83615	0.0145563	Jones et al. 2009	Jones et al. 2009
Enhydra lutris	Enhydra_lutris	Mammal	Carnivora	Mustelidae	Enhydra	10.0411	10.389	-0.347922	Jones et al. 2009	Jones et al. 2009
Eonycteris spelaea	Eonycteris_spelaea	Mammal	Chiroptera	Pteropodidae	Eonycteris	4.12573	4.1796	-0.0538775	Jones et al. 2009	Jones et al. 2009
Eothenomys melanogaster	Eothenomys_melanogaster	Mammal	Rodentia	Cricetidae	Eothenomys	3.05306	2.94969	0.103369	Jones et al. 2009	Jones et al. 2009
Episoriculus fumidus	Episoriculus_fumidus	Mammal	Eulipotyphla	Soricidae	Pseudosoriculus	2.06433	1.92716	0.137164	Jones et al. 2009	Jones et al. 2009
Epomophorus crypturus	Epomophorus_crypturus	Mammal	Chiroptera	Pteropodidae	Epomophorus	4.22244	4.82991	-0.607468	Jones et al. 2009	Jones et al. 2009
Epomophorus gambianus	Epomophorus_gambianus	Mammal	Chiroptera	Pteropodidae	Epomophorus	4.77426	4.96691	-0.192649	Jones et al. 2009	Jones et al. 2009
Epomophorus wahlbergi	Epomophorus_wahlbergi	Mammal	Chiroptera	Pteropodidae	Epomophorus	4.42106	4.64759	-0.22653	Jones et al. 2009	Jones et al. 2009
Epomops buettikoferi	Epomops_buettikoferi	Mammal	Chiroptera	Pteropodidae	Epomops	4.62791	5.04897	-0.421065	Jones et al. 2009	Jones et al. 2009
Epomops franqueti	Epomops_franqueti	Mammal	Chiroptera	Pteropodidae	Epomops	4.51908	4.92608	-0.407	Jones et al. 2009	Jones et al. 2009
Eptesicus bottae	Eptesicus_bottae	Mammal	Chiroptera	Vespertilionidae	Eptesicus	2.8622	2.73437	0.127833	Jones et al. 2009	Jones et al. 2009
Eptesicus brasiliensis	Eptesicus_brasiliensis	Mammal	Chiroptera	Vespertilionidae	Eptesicus	2.34181	2.18605	0.155755	Jones et al. 2009	Jones et al. 2009
Eptesicus furinalis	Eptesicus_furinalis	Mammal	Chiroptera	Vespertilionidae	Eptesicus	2.08939	2.02199	0.0674029	Jones et al. 2009	Jones et al. 2009
Eptesicus fuscus	Eptesicus_fuscus	Mammal	Chiroptera	Vespertilionidae	Eptesicus	2.87737	2.87498	0.00239487	Jones et al. 2009	Jones et al. 2009
Eptesicus nilssonii	Eptesicus_nilssonii	Mammal	Chiroptera	Vespertilionidae	Eptesicus	2.3679	2.35138	0.0165293	Jones et al. 2009	Jones et al. 2009
Eptesicus serotinus	Eptesicus_serotinus	Mammal	Chiroptera	Vespertilionidae	Eptesicus	3.15416	2.93651	0.217647	Jones et al. 2009	Jones et al. 2009
Equus grevyi	Equus_grevyi	Mammal	Perissodactyla	Equidae	Equus	12.7657	12.9442	-0.178505	Jones et al. 2009	Jones et al. 2009
Equus zebra	Equus_zebra	Mammal	Perissodactyla	Equidae	Equus	12.4216	12.449	-0.0274317	Jones et al. 2009	Jones et al. 2009
Eremitalpa granti	Eremitalpa_granti	Mammal	Afrosoricida	Chrysochloridae	Eremitalpa	3.0098	3.20218	-0.192378	Jones et al. 2009	Jones et al. 2009
Erethizon dorsatum	Erethizon_dorsatum	Mammal	Rodentia	Erethizontidae	Erethizon	8.82739	9.03212	-0.20473	Jones et al. 2009	Jones et al. 2009
Erignathus barbatus	Erignathus_barbatus	Mammal	Carnivora	Phocidae	Erignathus	12.4508	12.5514	-0.100634	Jones et al. 2009	Jones et al. 2009
Erinaceus europaeus	Erinaceus_europaeus	Mammal	Eulipotyphla	Erinaceidae	Erinaceus	6.69662	6.731	-0.0343813	Jones et al. 2009	Jones et al. 2009
Erophylla sezekorni	Erophylla_sezekorni	Mammal	Chiroptera	Phyllostomidae	Erophylla	2.7213	2.74727	-0.0259755	Jones et al. 2009	Jones et al. 2009
Erythrocebus patas	Erythrocebus_patas	Mammal	Primates	Cercopithecidae	Erythrocebus	8.735	9.2399	-0.504897	Jones et al. 2009	Jones et al. 2009
Eubalaena glacialis	Eubalaena_glacialis	Mammal	Artiodactyla	Balaenidae	Eubalaena	16.9568	16.9168	0.0400053	Jones et al. 2009	Jones et al. 2009
Euderma maculatum	Euderma_maculatum	Mammal	Chiroptera	Vespertilionidae	Euderma	2.79576	2.70805	0.0877056	Jones et al. 2009	Jones et al. 2009
Eudorcas thomsonii	Eudorcas_thomsonii	Mammal	Artiodactyla	Bovidae	Eudorcas	9.9475	10.1306	-0.183119	Jones et al. 2009	Jones et al. 2009
Eulemur fulvus	Eulemur_fulvus	Mammal	Primates	Lemuridae	Eulemur	7.75234	7.73259	0.0197468	Jones et al. 2009	Jones et al. 2009
Eulemur macaco	Eulemur_macaco	Mammal	Primates	Lemuridae	Eulemur	7.73262	7.82405	-0.0914263	Jones et al. 2009	Jones et al. 2009
Eulemur mongoz	Eulemur_mongoz	Mammal	Primates	Lemuridae	Eulemur	7.4461	7.49554	-0.0494432	Jones et al. 2009	Jones et al. 2009
Eulemur rufus	Eulemur_rufus	Mammal	Primates	Lemuridae	Eulemur	7.71913	7.90802	-0.18889	Jones et al. 2009	Jones et al. 2009
Eumetopias jubatus	Eumetopias_jubatus	Mammal	Carnivora	Otariidae	Eumetopias	12.6043	13.8155	-1.21117	Jones et al. 2009	Jones et al. 2009
Eumops bonariensis	Eumops_bonariensis	Mammal	Chiroptera	Molossidae	Eumops	2.5177	2.43361	0.0840831	Jones et al. 2009	Jones et al. 2009
Eumops glaucinus	Eumops_glaucinus	Mammal	Chiroptera	Molossidae	Eumops	3.5175	3.57235	-0.0548478	Jones et al. 2009	Jones et al. 2009
Eumops hansae	Eumops_hansae	Mammal	Chiroptera	Molossidae	Eumops	2.73437	2.68785	0.04652	Jones et al. 2009	Jones et al. 2009
Eumops perotis	Eumops_perotis	Mammal	Chiroptera	Molossidae	Eumops	5.66572	5.73061	-0.0648955	Jones et al. 2009	Jones et al. 2009
Eumops underwoodi	Eumops_underwoodi	Mammal	Chiroptera	Molossidae	Eumops	4.11087	4.03954	0.0713375	Jones et al. 2009	Jones et al. 2009
Euoticus elegantulus	Euoticus_elegantulus	Mammal	Primates	Galagidae	Euoticus	5.64985	5.70378	-0.0539283	Jones et al. 2009	Jones et al. 2009
Eupleres goudotii	Eupleres_goudotii	Mammal	Carnivora	Eupleridae	Eupleres	7.64969	7.64969	0	Jones et al. 2009	Jones et al. 2009
Eutamias sibiricus	Eutamias_sibiricus	Mammal	Rodentia	Sciuridae	Eutamias	4.53475	4.52937	0.00537925	Jones et al. 2009	Jones et al. 2009
Felis chaus	Felis_chaus	Mammal	Carnivora	Felidae	Felis	8.6742	8.99591	-0.321712	Jones et al. 2009	Jones et al. 2009
Felis margarita	Felis_margarita	Mammal	Carnivora	Felidae	Felis	7.89544	8.04719	-0.151754	Jones et al. 2009	Jones et al. 2009
Felis nigripes	Felis_nigripes	Mammal	Carnivora	Felidae	Felis	7.18539	7.31322	-0.127833	Jones et al. 2009	Jones et al. 2009
Felis silvestris	Felis_silvestris	Mammal	Carnivora	Felidae	Felis	8.3163	8.52595	-0.209654	Jones et al. 2009	Jones et al. 2009
Fossa fossana	Fossa_fossana	Mammal	Carnivora	Eupleridae	Fossa	7.3417	7.69303	-0.351326	Jones et al. 2009	Jones et al. 2009
Funambulus pennantii	Funambulus_pennantii	Mammal	Rodentia	Sciuridae	Funambulus	4.44922	4.45725	-0.00803217	Jones et al. 2009	Jones et al. 2009
Funambulus tristriatus	Funambulus_tristriatus	Mammal	Rodentia	Sciuridae	Funambulus	4.84419	4.96981	-0.125626	Jones et al. 2009	Jones et al. 2009
Galago senegalensis	Galago_senegalensis	Mammal	Primates	Galagidae	Galago	5.29029	5.4161	-0.125815	Jones et al. 2009	Jones et al. 2009
Galagoides demidoff	Galagoides_demidoff	Mammal	Primates	Galagidae	Galagoides	4.11087	4.09434	0.0165293	Jones et al. 2009	Jones et al. 2009
Galagoides zanzibaricus	Galagoides_zanzibaricus	Mammal	Primates	Galagidae	Paragalago	4.90527	5.0689	-0.163629	Jones et al. 2009	Jones et al. 2009
Galemys pyrenaicus	Galemys_pyrenaicus	Mammal	Eulipotyphla	Talpidae	Galemys	4.03866	4.10677	-0.0681114	Jones et al. 2009	Jones et al. 2009
Galidia elegans	Galidia_elegans	Mammal	Carnivora	Eupleridae	Galidia	6.7093	6.80351	-0.0942009	Jones et al. 2009	Jones et al. 2009
Gazella dorcas	Gazella_dorcas	Mammal	Artiodactyla	Bovidae	Gazella	9.46885	9.75557	-0.286716	Jones et al. 2009	Jones et al. 2009
Gazella gazella	Gazella_gazella	Mammal	Artiodactyla	Bovidae	Gazella	9.76238	10.0284	-0.265972	Jones et al. 2009	Jones et al. 2009
Gazella subgutturosa	Gazella_subgutturosa	Mammal	Artiodactyla	Bovidae	Gazella	9.9729	10.1868	-0.213888	Jones et al. 2009	Jones et al. 2009
Genetta genetta	Genetta_genetta	Mammal	Carnivora	Viverridae	Genetta	7.49554	7.6009	-0.105361	Jones et al. 2009	Jones et al. 2009
Genetta piscivora	Genetta_piscivora	Mammal	Carnivora	Viverridae	Genetta	7.31322	7.26543	0.0477907	Jones et al. 2009	Jones et al. 2009
Genetta tigrina	Genetta_tigrina	Mammal	Carnivora	Viverridae	Genetta	7.52078	7.74565	-0.224876	Jones et al. 2009	Jones et al. 2009
Geocapromys ingrahami	Geocapromys_ingrahami	Mammal	Rodentia	Echimyidae	Geocapromys	6.55799	6.59277	-0.0347855	Jones et al. 2009	Jones et al. 2009
Geomys attwateri	Geomys_attwateri	Mammal	Rodentia	Geomyidae	Geomys	4.89747	5.02388	-0.126414	Jones et al. 2009	Jones et al. 2009
Geomys breviceps	Geomys_breviceps	Mammal	Rodentia	Geomyidae	Geomys	4.76303	5.07829	-0.315266	Jones et al. 2009	Jones et al. 2009
Geomys bursarius	Geomys_bursarius	Mammal	Rodentia	Geomyidae	Geomys	5.19018	5.41432	-0.224146	Jones et al. 2009	Jones et al. 2009
Geoxus valdivianus	Geoxus_valdivianus	Mammal	Rodentia	Cricetidae	Geoxus	3.44202	3.45537	-0.0133505	Jones et al. 2009	Jones et al. 2009
Giraffa camelopardalis	Giraffa_camelopardalis	Mammal	Artiodactyla	Giraffidae	Giraffa	13.68	13.8958	-0.215796	Jones et al. 2009	Jones et al. 2009
Glaucomys volans	Glaucomys_volans	Mammal	Rodentia	Sciuridae	Glaucomys	4.37071	4.22244	0.148268	Jones et al. 2009	Jones et al. 2009
Glauconycteris argentata	Glauconycteris_argentata	Mammal	Chiroptera	Vespertilionidae	Glauconycteris	2.30259	2.07819	0.224394	Jones et al. 2009	Jones et al. 2009
Glauconycteris variegata	Glauconycteris_variegata	Mammal	Chiroptera	Vespertilionidae	Glauconycteris	2.39334	2.41814	-0.024804	Jones et al. 2009	Jones et al. 2009
Glischropus tylopus	Glischropus_tylopus	Mammal	Chiroptera	Vespertilionidae	Glischropus	1.42311	1.30833	0.114776	Jones et al. 2009	Jones et al. 2009
Glossophaga commissarisi	Glossophaga_commissarisi	Mammal	Chiroptera	Phyllostomidae	Glossophaga	2.19722	2.17475	0.0224729	Jones et al. 2009	Jones et al. 2009
Glossophaga leachii	Glossophaga_leachii	Mammal	Chiroptera	Phyllostomidae	Glossophaga	2.31254	2.31254	0	Jones et al. 2009	Jones et al. 2009
Glossophaga longirostris	Glossophaga_longirostris	Mammal	Chiroptera	Phyllostomidae	Glossophaga	2.526	2.584	-0.0580023	Jones et al. 2009	Jones et al. 2009
Glossophaga soricina	Glossophaga_soricina	Mammal	Chiroptera	Phyllostomidae	Glossophaga	2.3501	2.28788	0.0622271	Jones et al. 2009	Jones et al. 2009
Glyphonycteris sylvestris	Glyphonycteris_sylvestris	Mammal	Chiroptera	Phyllostomidae	Glyphonycteris	2.33214	1.98787	0.34427	Jones et al. 2009	Jones et al. 2009
Gorilla beringei	Gorilla_beringei	Mammal	Primates	Hominidae	Gorilla	11.8494	12.0436	-0.194156	Jones et al. 2009	Jones et al. 2009
Gorilla gorilla	Gorilla_gorilla	Mammal	Primates	Hominidae	Gorilla	11.3404	11.9447	-0.604352	Jones et al. 2009	Jones et al. 2009
Gracilinanus microtarsus	Gracilinanus_microtarsus	Mammal	Didelphimorphia	Didelphidae	Gracilinanus	3.22684	3.51453	-0.287682	Jones et al. 2009	Jones et al. 2009
Graphiurus murinus	Graphiurus_murinus	Mammal	Rodentia	Gliridae	Graphiurus	2.8792	2.84491	0.0342891	Jones et al. 2009	Jones et al. 2009
Gulo gulo	Gulo_gulo	Mammal	Carnivora	Mustelidae	Gulo	9.19827	9.51156	-0.313288	Jones et al. 2009	Jones et al. 2009
Gymnobelideus leadbeateri	Gymnobelideus_leadbeateri	Mammal	Diprotodontia	Petauridae	Gymnobelideus	4.84156	4.87901	-0.0374479	Jones et al. 2009	Jones et al. 2009
Halichoerus grypus	Halichoerus_grypus	Mammal	Carnivora	Phocidae	Halichoerus	11.9912	12.3588	-0.367566	Jones et al. 2009	Jones et al. 2009
Hapalemur griseus	Hapalemur_griseus	Mammal	Primates	Lemuridae	Hapalemur	6.90391	7.6009	-0.696988	Jones et al. 2009	Jones et al. 2009
Haplonycteris fischeri	Haplonycteris_fischeri	Mammal	Chiroptera	Pteropodidae	Haplonycteris	2.85071	2.89037	-0.0396653	Jones et al. 2009	Jones et al. 2009
Harpyionycteris celebensis	Harpyionycteris_celebensis	Mammal	Chiroptera	Pteropodidae	Harpyionycteris	4.97273	4.74488	0.227841	Jones et al. 2009	Jones et al. 2009
Harpyionycteris whiteheadi	Harpyionycteris_whiteheadi	Mammal	Chiroptera	Pteropodidae	Harpyionycteris	4.92317	4.89906	0.0241102	Jones et al. 2009	Jones et al. 2009
Helarctos malayanus	Helarctos_malayanus	Mammal	Carnivora	Ursidae	Helarctos	10.8198	11.0821	-0.262364	Jones et al. 2009	Jones et al. 2009
Helogale parvula	Helogale_parvula	Mammal	Carnivora	Herpestidae	Helogale	5.52096	5.51745	0.0035079	Jones et al. 2009	Jones et al. 2009
Hemigalus derbyanus	Hemigalus_derbyanus	Mammal	Carnivora	Viverridae	Hemigalus	6.75693	6.68461	0.0723207	Jones et al. 2009	Jones et al. 2009
Hemitragus jemlahicus	Hemitragus_jemlahicus	Mammal	Artiodactyla	Bovidae	Hemitragus	10.7144	11.4149	-0.700527	Jones et al. 2009	Jones et al. 2009
Herpestes brachyurus	Herpestes_brachyurus	Mammal	Carnivora	Herpestidae	Urva	6.67203	7.37149	-0.699456	Jones et al. 2009	Jones et al. 2009
Herpestes edwardsii	Herpestes_edwardsii	Mammal	Carnivora	Herpestidae	Urva	6.94698	7.32647	-0.37949	Jones et al. 2009	Jones et al. 2009
Herpestes ichneumon	Herpestes_ichneumon	Mammal	Carnivora	Herpestidae	Herpestes	7.97247	8.07091	-0.0984401	Jones et al. 2009	Jones et al. 2009
Herpestes javanicus	Herpestes_javanicus	Mammal	Carnivora	Herpestidae	Urva	6.27288	6.93731	-0.664437	Jones et al. 2009	Jones et al. 2009
Herpestes smithii	Herpestes_smithii	Mammal	Carnivora	Herpestidae	Urva	7.1309	7.67322	-0.542324	Jones et al. 2009	Jones et al. 2009
Herpestes urva	Herpestes_urva	Mammal	Carnivora	Herpestidae	Urva	7.62071	7.90839	-0.287682	Jones et al. 2009	Jones et al. 2009
Herpestes vitticollis	Herpestes_vitticollis	Mammal	Carnivora	Herpestidae	Urva	7.43838	8.02617	-0.587787	Jones et al. 2009	Jones et al. 2009
Heteromys desmarestianus	Heteromys_desmarestianus	Mammal	Rodentia	Heteromyidae	Heteromys	4.11904	4.41764	-0.298598	Jones et al. 2009	Jones et al. 2009
Heteromys gaumeri	Heteromys_gaumeri	Mammal	Rodentia	Heteromyidae	Heteromys	4.03601	4.25845	-0.222437	Jones et al. 2009	Jones et al. 2009
Hippopotamus amphibius	Hippopotamus_amphibius	Mammal	Artiodactyla	Hippopotamidae	Hippopotamus	14.1154	14.4725	-0.357082	Jones et al. 2009	Jones et al. 2009
Hipposideros caffer	Hipposideros_caffer	Mammal	Chiroptera	Hipposideridae	Hipposideros	2.2173	2.20571	0.0115925	Jones et al. 2009	Jones et al. 2009
Hipposideros cervinus	Hipposideros_cervinus	Mammal	Chiroptera	Hipposideridae	Hipposideros	2.56495	2.24071	0.32424	Jones et al. 2009	Jones et al. 2009
Hipposideros cineraceus	Hipposideros_cineraceus	Mammal	Chiroptera	Hipposideridae	Hipposideros	1.51513	1.32176	0.193371	Jones et al. 2009	Jones et al. 2009
Hipposideros commersoni	Hipposideros_commersoni	Mammal	Chiroptera	Hipposideridae	Macronycteris	4.54613	4.66029	-0.114162	Jones et al. 2009	Jones et al. 2009
Hipposideros diadema	Hipposideros_diadema	Mammal	Chiroptera	Hipposideridae	Hipposideros	3.75576	3.85015	-0.0943886	Jones et al. 2009	Jones et al. 2009
Hipposideros ruber	Hipposideros_ruber	Mammal	Chiroptera	Hipposideridae	Hipposideros	2.43098	2.42037	0.0106102	Jones et al. 2009	Jones et al. 2009
Hipposideros speoris	Hipposideros_speoris	Mammal	Chiroptera	Hipposideridae	Hipposideros	2.35138	2.30259	0.0487902	Jones et al. 2009	Jones et al. 2009
Hipposideros wollastoni	Hipposideros_wollastoni	Mammal	Chiroptera	Hipposideridae	Doryrhina	1.96009	1.8563	0.103797	Jones et al. 2009	Jones et al. 2009
Hippotragus equinus	Hippotragus_equinus	Mammal	Artiodactyla	Bovidae	Hippotragus	12.4665	12.5117	-0.0452054	Jones et al. 2009	Jones et al. 2009
Hippotragus niger	Hippotragus_niger	Mammal	Artiodactyla	Bovidae	Hippotragus	12.2968	12.4192	-0.122339	Jones et al. 2009	Jones et al. 2009
Histriophoca fasciata	Histriophoca_fasciata	Mammal	Carnivora	Phocidae	Histriophoca	11.3518	11.4606	-0.108765	Jones et al. 2009	Jones et al. 2009
Holochilus sciureus	Holochilus_sciureus	Mammal	Rodentia	Cricetidae	Holochilus	4.58395	4.84103	-0.257086	Jones et al. 2009	Jones et al. 2009
Homo sapiens	Homo_sapiens	Mammal	Primates	Hominidae	Homo	10.8918	11.109	-0.217184	Jones et al. 2009	Jones et al. 2009
Hyaena hyaena	Hyaena_hyaena	Mammal	Carnivora	Hyaenidae	Hyaena	10.1887	10.2036	-0.0149257	Jones et al. 2009	Jones et al. 2009
Hydrictis maculicollis	Hydrictis_maculicollis	Mammal	Carnivora	Mustelidae	Hydrictis	8.22951	8.47429	-0.244775	Jones et al. 2009	Jones et al. 2009
Hydrochoerus hydrochaeris	Hydrochoerus_hydrochaeris	Mammal	Rodentia	Caviidae	Hydrochoerus	10.8513	10.7483	0.102995	Jones et al. 2009	Jones et al. 2009
Hydromys chrysogaster	Hydromys_chrysogaster	Mammal	Rodentia	Muridae	Hydromys	6.43133	6.63332	-0.201987	Jones et al. 2009	Jones et al. 2009
Hydropotes inermis	Hydropotes_inermis	Mammal	Artiodactyla	Cervidae	Hydropotes	9.41083	9.46653	-0.0557025	Jones et al. 2009	Jones et al. 2009
Hydrurga leptonyx	Hydrurga_leptonyx	Mammal	Carnivora	Phocidae	Hydrurga	12.8131	12.6885	0.124618	Jones et al. 2009	Jones et al. 2009
Hyemoschus aquaticus	Hyemoschus_aquaticus	Mammal	Artiodactyla	Tragulidae	Hyemoschus	9.39266	9.17988	0.212781	Jones et al. 2009	Jones et al. 2009
Hylobates agilis	Hylobates_agilis	Mammal	Primates	Hylobatidae	Hylobates	8.63349	8.66906	-0.0355619	Jones et al. 2009	Jones et al. 2009
Hylobates klossii	Hylobates_klossii	Mammal	Primates	Hylobatidae	Hylobates	8.6844	8.64822	0.0361797	Jones et al. 2009	Jones et al. 2009
Hylobates lar	Hylobates_lar	Mammal	Primates	Hylobatidae	Hylobates	8.58536	8.63646	-0.0510976	Jones et al. 2009	Jones et al. 2009
Hylobates moloch	Hylobates_moloch	Mammal	Primates	Hylobatidae	Hylobates	8.65649	8.67192	-0.0154239	Jones et al. 2009	Jones et al. 2009
Hylobates muelleri	Hylobates_muelleri	Mammal	Primates	Hylobatidae	Hylobates	8.58017	8.64822	-0.0680535	Jones et al. 2009	Jones et al. 2009
Hylobates pileatus	Hylobates_pileatus	Mammal	Primates	Hylobatidae	Hylobates	8.59785	8.6125	-0.0146523	Jones et al. 2009	Jones et al. 2009
Hylochoerus meinertzhageni	Hylochoerus_meinertzhageni	Mammal	Artiodactyla	Suidae	Hylochoerus	12.2259	12.2861	-0.0602401	Jones et al. 2009	Jones et al. 2009
Hylomys suillus	Hylomys_suillus	Mammal	Eulipotyphla	Erinaceidae	Hylomys	4.15888	4.09434	0.0645385	Jones et al. 2009	Jones et al. 2009
Hyperoodon ampullatus	Hyperoodon_ampullatus	Mammal	Artiodactyla	Ziphiidae	Hyperoodon	14.5733	15.1044	-0.531091	Jones et al. 2009	Jones et al. 2009
Hypogeomys antimena	Hypogeomys_antimena	Mammal	Rodentia	Nesomyidae	Hypogeomys	6.65118	7.05272	-0.401537	Jones et al. 2009	Jones et al. 2009
Hypsignathus monstrosus	Hypsignathus_monstrosus	Mammal	Chiroptera	Pteropodidae	Hypsignathus	5.57974	5.9159	-0.336153	Jones et al. 2009	Jones et al. 2009
Hystrix cristata	Hystrix_cristata	Mammal	Rodentia	Hystricidae	Hystrix	9.53242	9.41979	0.112633	Jones et al. 2009	Jones et al. 2009
Ichneumia albicauda	Ichneumia_albicauda	Mammal	Carnivora	Herpestidae	Ichneumia	8.16905	8.35467	-0.185621	Jones et al. 2009	Jones et al. 2009
Ictidomys mexicanus	Ictidomys_mexicanus	Mammal	Rodentia	Sciuridae	Ictidomys	5.36247	5.19628	0.166181	Jones et al. 2009	Jones et al. 2009
Ictonyx striatus	Ictonyx_striatus	Mammal	Carnivora	Mustelidae	Ictonyx	6.47389	6.86223	-0.388344	Jones et al. 2009	Jones et al. 2009
Idionycteris phyllotis	Idionycteris_phyllotis	Mammal	Chiroptera	Vespertilionidae	Idionycteris	2.54945	2.4248	0.124642	Jones et al. 2009	Jones et al. 2009
Idiurus macrotis	Idiurus_macrotis	Mammal	Rodentia	Anomaluridae	Idiurus	3.4012	3.19867	0.202524	Jones et al. 2009	Jones et al. 2009
Indri indri	Indri_indri	Mammal	Primates	Indriidae	Indri	8.98218	9.43348	-0.4513	Jones et al. 2009	Jones et al. 2009
Irenomys tarsalis	Irenomys_tarsalis	Mammal	Rodentia	Cricetidae	Irenomys	3.73529	3.79324	-0.0579536	Jones et al. 2009	Jones et al. 2009
Isoodon macrourus	Isoodon_macrourus	Mammal	Peramelemorphia	Peramelidae	Isoodon	7.06191	7.6092	-0.547295	Jones et al. 2009	Jones et al. 2009
Isoodon obesulus	Isoodon_obesulus	Mammal	Peramelemorphia	Peramelidae	Isoodon	6.55108	7.01661	-0.465529	Jones et al. 2009	Jones et al. 2009
Jaculus jaculus	Jaculus_jaculus	Mammal	Rodentia	Dipodidae	Jaculus	4.10594	3.91402	0.191923	Jones et al. 2009	Jones et al. 2009
Kobus ellipsiprymnus	Kobus_ellipsiprymnus	Mammal	Artiodactyla	Bovidae	Kobus	12.0839	12.3695	-0.285561	Jones et al. 2009	Jones et al. 2009
Kobus kob	Kobus_kob	Mammal	Artiodactyla	Bovidae	Kobus	11.0666	11.4511	-0.384412	Jones et al. 2009	Jones et al. 2009
Kobus leche	Kobus_leche	Mammal	Artiodactyla	Bovidae	Kobus	11.1844	11.6173	-0.432864	Jones et al. 2009	Jones et al. 2009
Kobus vardonii	Kobus_vardonii	Mammal	Artiodactyla	Bovidae	Kobus	11.0852	11.2516	-0.166346	Jones et al. 2009	Jones et al. 2009
Lagenorhynchus albirostris	Lagenorhynchus_albirostris	Mammal	Artiodactyla	Delphinidae	Lagenorhynchus	12.1087	12.204	-0.0953102	Jones et al. 2009	Jones et al. 2009
Lagorchestes hirsutus	Lagorchestes_hirsutus	Mammal	Diprotodontia	Macropodidae	Lagorchestes	7.32975	7.36518	-0.0354304	Jones et al. 2009	Jones et al. 2009
Lagostomus maximus	Lagostomus_maximus	Mammal	Rodentia	Chinchillidae	Lagostomus	8.11458	8.89289	-0.778305	Jones et al. 2009	Jones et al. 2009
Lagostrophus fasciatus	Lagostrophus_fasciatus	Mammal	Diprotodontia	Macropodidae	Lagostrophus	7.78322	7.82405	-0.040822	Jones et al. 2009	Jones et al. 2009
Lagothrix lagotricha	Lagothrix_lagotricha	Mammal	Primates	Atelidae	Lagothrix	8.66354	8.82247	-0.158927	Jones et al. 2009	Jones et al. 2009
Lagurus lagurus	Lagurus_lagurus	Mammal	Rodentia	Cricetidae	Lagurus	3.03975	3.15274	-0.112987	Jones et al. 2009	Jones et al. 2009
Lampronycteris brachyotis	Lampronycteris_brachyotis	Mammal	Chiroptera	Phyllostomidae	Lampronycteris	2.30259	2.30259	0	Jones et al. 2009	Jones et al. 2009
Lasionycteris noctivagans	Lasionycteris_noctivagans	Mammal	Chiroptera	Vespertilionidae	Lasionycteris	2.37955	2.27213	0.10742	Jones et al. 2009	Jones et al. 2009
Lasiorhinus krefftii	Lasiorhinus_krefftii	Mammal	Diprotodontia	Vombatidae	Lasiorhinus	10.3656	10.309	0.0566953	Jones et al. 2009	Jones et al. 2009
Lasiorhinus latifrons	Lasiorhinus_latifrons	Mammal	Diprotodontia	Vombatidae	Lasiorhinus	10.1659	10.3417	-0.175891	Jones et al. 2009	Jones et al. 2009
Lasiurus borealis	Lasiurus_borealis	Mammal	Chiroptera	Vespertilionidae	Lasiurus	2.54945	2.29757	0.251873	Jones et al. 2009	Jones et al. 2009
Lasiurus cinereus	Lasiurus_cinereus	Mammal	Chiroptera	Vespertilionidae	Aeorestes	3.15338	3.18083	-0.027452	Jones et al. 2009	Jones et al. 2009
Lasiurus ega	Lasiurus_ega	Mammal	Chiroptera	Vespertilionidae	Dasypterus	2.67069	2.44755	0.223144	Jones et al. 2009	Jones et al. 2009
Lasiurus intermedius	Lasiurus_intermedius	Mammal	Chiroptera	Vespertilionidae	Dasypterus	3.26194	2.85071	0.411229	Jones et al. 2009	Jones et al. 2009
Lasiurus seminolus	Lasiurus_seminolus	Mammal	Chiroptera	Vespertilionidae	Lasiurus	2.37024	2.23001	0.140229	Jones et al. 2009	Jones et al. 2009
Lemmus lemmus	Lemmus_lemmus	Mammal	Rodentia	Cricetidae	Lemmus	4.05004	4.38701	-0.33697	Jones et al. 2009	Jones et al. 2009
Lemmus trimucronatus	Lemmus_trimucronatus	Mammal	Rodentia	Cricetidae	Lemmus	4.13677	4.19117	-0.0544035	Jones et al. 2009	Jones et al. 2009
Lemniscomys striatus	Lemniscomys_striatus	Mammal	Rodentia	Muridae	Lemniscomys	3.73529	3.75654	-0.0212523	Jones et al. 2009	Jones et al. 2009
Lemur catta	Lemur_catta	Mammal	Primates	Lemuridae	Lemur	7.7504	7.97247	-0.222067	Jones et al. 2009	Jones et al. 2009
Leontopithecus chrysomelas	Leontopithecus_chrysomelas	Mammal	Primates	Callitrichidae	Leontopithecus	6.28227	6.42972	-0.147453	Jones et al. 2009	Jones et al. 2009
Leontopithecus rosalia	Leontopithecus_rosalia	Mammal	Primates	Callitrichidae	Leontopithecus	6.35176	6.40853	-0.0567709	Jones et al. 2009	Jones et al. 2009
Leopardus pardalis	Leopardus_pardalis	Mammal	Carnivora	Felidae	Leopardus	9.28266	9.47347	-0.190813	Jones et al. 2009	Jones et al. 2009
Leopoldamys edwardsi	Leopoldamys_edwardsi	Mammal	Rodentia	Muridae	Leopoldamys	5.69171	5.85134	-0.15963	Jones et al. 2009	Jones et al. 2009
Leopoldamys sabanus	Leopoldamys_sabanus	Mammal	Rodentia	Muridae	Leopoldamys	5.80513	5.84808	-0.0429402	Jones et al. 2009	Jones et al. 2009
Lepilemur mustelinus	Lepilemur_mustelinus	Mammal	Primates	Lepilemuridae	Lepilemur	6.46964	6.39693	0.0727082	Jones et al. 2009	Jones et al. 2009
Lepilemur ruficaudatus	Lepilemur_ruficaudatus	Mammal	Primates	Lepilemuridae	Lepilemur	6.63922	6.62007	0.0191488	Jones et al. 2009	Jones et al. 2009
Leptailurus serval	Leptailurus_serval	Mammal	Carnivora	Felidae	Leptailurus	9.24956	9.4727	-0.223144	Jones et al. 2009	Jones et al. 2009
Leptonychotes weddellii	Leptonychotes_weddellii	Mammal	Carnivora	Phocidae	Leptonychotes	12.8748	12.7396	0.135119	Jones et al. 2009	Jones et al. 2009
Lepus alleni	Lepus_alleni	Mammal	Lagomorpha	Leporidae	Lepus	8.30647	8.21338	0.0930904	Jones et al. 2009	Jones et al. 2009
Lepus arcticus	Lepus_arcticus	Mammal	Lagomorpha	Leporidae	Lepus	8.36115	8.31358	0.0475648	Jones et al. 2009	Jones et al. 2009
Lepus californicus	Lepus_californicus	Mammal	Lagomorpha	Leporidae	Lepus	7.8335	7.67194	0.161558	Jones et al. 2009	Jones et al. 2009
Lepus capensis	Lepus_capensis	Mammal	Lagomorpha	Leporidae	Lepus	7.6256	7.46164	0.163955	Jones et al. 2009	Jones et al. 2009
Lepus europaeus	Lepus_europaeus	Mammal	Lagomorpha	Leporidae	Lepus	8.22951	8.10168	0.127833	Jones et al. 2009	Jones et al. 2009
Lepus nigricollis	Lepus_nigricollis	Mammal	Lagomorpha	Leporidae	Lepus	7.63935	7.51953	0.119824	Jones et al. 2009	Jones et al. 2009
Lepus timidus	Lepus_timidus	Mammal	Lagomorpha	Leporidae	Lepus	8.01301	7.87816	0.134857	Jones et al. 2009	Jones et al. 2009
Lepus townsendii	Lepus_townsendii	Mammal	Lagomorpha	Leporidae	Lepus	8.15282	8.00546	0.14736	Jones et al. 2009	Jones et al. 2009
Lepus yarkandensis	Lepus_yarkandensis	Mammal	Lagomorpha	Leporidae	Lepus	7.40974	7.13966	0.270082	Jones et al. 2009	Jones et al. 2009
Lestoros inca	Lestoros_inca	Mammal	Paucituberculata	Caenolestidae	Lestoros	2.61007	3.35166	-0.741587	Jones et al. 2009	Jones et al. 2009
Liberiictis kuhni	Liberiictis_kuhni	Mammal	Carnivora	Herpestidae	Liberiictis	6.90776	7.74066	-0.832909	Jones et al. 2009	Jones et al. 2009
Lionycteris spurrelli	Lionycteris_spurrelli	Mammal	Chiroptera	Phyllostomidae	Lionycteris	2.18605	2.16332	0.0227283	Jones et al. 2009	Jones et al. 2009
Lissonycteris angolensis	Lissonycteris_angolensis	Mammal	Chiroptera	Pteropodidae	Lissonycteris	4.1851	4.12238	0.0627194	Jones et al. 2009	Jones et al. 2009
Litocranius walleri	Litocranius_walleri	Mammal	Artiodactyla	Bovidae	Litocranius	10.3417	10.7144	-0.372675	Jones et al. 2009	Jones et al. 2009
Lobodon carcinophaga	Lobodon_carcinophaga	Mammal	Carnivora	Phocidae	Lobodon	12.3172	12.3037	0.0135137	Jones et al. 2009	Jones et al. 2009
Lonchophylla robusta	Lonchophylla_robusta	Mammal	Chiroptera	Phyllostomidae	Lonchophylla	2.51366	2.61374	-0.100083	Jones et al. 2009	Jones et al. 2009
Lonchophylla thomasi	Lonchophylla_thomasi	Mammal	Chiroptera	Phyllostomidae	Hsunycteris	1.77495	1.96009	-0.185142	Jones et al. 2009	Jones et al. 2009
Lonchorhina aurita	Lonchorhina_aurita	Mammal	Chiroptera	Phyllostomidae	Lonchorhina	2.69463	2.66026	0.0343676	Jones et al. 2009	Jones et al. 2009
Lonchorhina orinocensis	Lonchorhina_orinocensis	Mammal	Chiroptera	Phyllostomidae	Lonchorhina	2.19722	2.15176	0.0454624	Jones et al. 2009	Jones et al. 2009
Lontra canadensis	Lontra_canadensis	Mammal	Carnivora	Mustelidae	Lontra	8.96188	9.05952	-0.0976385	Jones et al. 2009	Jones et al. 2009
Lontra longicaudis	Lontra_longicaudis	Mammal	Carnivora	Mustelidae	Lontra	8.25842	9.13238	-0.873956	Jones et al. 2009	Jones et al. 2009
Lophocebus albigena	Lophocebus_albigena	Mammal	Primates	Cercopithecidae	Lophocebus	8.80496	9.07871	-0.273749	Jones et al. 2009	Jones et al. 2009
Lophocebus aterrimus	Lophocebus_aterrimus	Mammal	Primates	Cercopithecidae	Lophocebus	8.66216	8.96188	-0.29972	Jones et al. 2009	Jones et al. 2009
Lophostoma brasiliense	Lophostoma_brasiliense	Mammal	Chiroptera	Phyllostomidae	Lophostoma	2.65559	2.27727	0.378319	Jones et al. 2009	Jones et al. 2009
Lophostoma carrikeri	Lophostoma_carrikeri	Mammal	Chiroptera	Phyllostomidae	Lophostoma	2.99147	3.13549	-0.144021	Jones et al. 2009	Jones et al. 2009
Lophostoma silvicolum	Lophostoma_silvicolum	Mammal	Chiroptera	Phyllostomidae	Lophostoma	3.31176	3.52342	-0.211656	Jones et al. 2009	Jones et al. 2009
Lophuromys sikapusi	Lophuromys_sikapusi	Mammal	Rodentia	Muridae	Lophuromys	4.09767	4.13836	-0.0406891	Jones et al. 2009	Jones et al. 2009
Loris tardigradus	Loris_tardigradus	Mammal	Primates	Lorisidae	Loris	5.4388	5.51544	-0.0766392	Jones et al. 2009	Jones et al. 2009
Loxodonta africana	Loxodonta_africana	Mammal	Proboscidea	Elephantidae	Loxodonta	14.8188	15.4285	-0.609674	Jones et al. 2009	Jones et al. 2009
Loxodontomys micropus	Loxodontomys_micropus	Mammal	Rodentia	Cricetidae	Loxodontomys	4.28496	4.28772	-0.00275103	Jones et al. 2009	Jones et al. 2009
Lutra lutra	Lutra_lutra	Mammal	Carnivora	Mustelidae	Lutra	8.86078	9.24956	-0.388778	Jones et al. 2009	Jones et al. 2009
Lutrogale perspicillata	Lutrogale_perspicillata	Mammal	Carnivora	Mustelidae	Lutrogale	8.89563	9.23601	-0.340378	Jones et al. 2009	Jones et al. 2009
Lycalopex culpaeus	Lycalopex_culpaeus	Mammal	Carnivora	Canidae	Lycalopex	8.92466	9.18168	-0.257027	Jones et al. 2009	Jones et al. 2009
Lycalopex gymnocercus	Lycalopex_gymnocercus	Mammal	Carnivora	Canidae	Lycalopex	8.34284	8.43381	-0.0909718	Jones et al. 2009	Jones et al. 2009
Lycaon pictus	Lycaon_pictus	Mammal	Carnivora	Canidae	Lycaon	10.0078	9.98967	0.0181823	Jones et al. 2009	Jones et al. 2009
Lynx canadensis	Lynx_canadensis	Mammal	Carnivora	Felidae	Lynx	9.05835	9.21151	-0.153152	Jones et al. 2009	Jones et al. 2009
Lynx lynx	Lynx_lynx	Mammal	Carnivora	Felidae	Lynx	9.78695	9.94271	-0.155755	Jones et al. 2009	Jones et al. 2009
Lynx pardinus	Lynx_pardinus	Mammal	Carnivora	Felidae	Lynx	9.13777	9.4572	-0.319431	Jones et al. 2009	Jones et al. 2009
Lynx rufus	Lynx_rufus	Mammal	Carnivora	Felidae	Lynx	8.55641	8.88184	-0.325422	Jones et al. 2009	Jones et al. 2009
Macaca arctoides	Macaca_arctoides	Mammal	Primates	Cercopithecidae	Macaca	9.10953	9.45224	-0.342715	Jones et al. 2009	Jones et al. 2009
Macaca assamensis	Macaca_assamensis	Mammal	Primates	Cercopithecidae	Macaca	8.83928	9.33256	-0.493281	Jones et al. 2009	Jones et al. 2009
Macaca cyclopis	Macaca_cyclopis	Mammal	Primates	Cercopithecidae	Macaca	8.62335	8.69951	-0.0761614	Jones et al. 2009	Jones et al. 2009
Macaca fascicularis	Macaca_fascicularis	Mammal	Primates	Cercopithecidae	Macaca	8.27315	8.58715	-0.314009	Jones et al. 2009	Jones et al. 2009
Macaca fuscata	Macaca_fuscata	Mammal	Primates	Cercopithecidae	Macaca	9.06195	9.39266	-0.330716	Jones et al. 2009	Jones et al. 2009
Macaca maura	Macaca_maura	Mammal	Primates	Cercopithecidae	Macaca	8.65114	9.16952	-0.518377	Jones et al. 2009	Jones et al. 2009
Macaca mulatta	Macaca_mulatta	Mammal	Primates	Cercopithecidae	Macaca	8.83812	9.10025	-0.26213	Jones et al. 2009	Jones et al. 2009
Macaca nemestrina	Macaca_nemestrina	Mammal	Primates	Cercopithecidae	Macaca	8.79889	9.24892	-0.450029	Jones et al. 2009	Jones et al. 2009
Macaca nigra	Macaca_nigra	Mammal	Primates	Cercopithecidae	Macaca	8.5856	9.22523	-0.63963	Jones et al. 2009	Jones et al. 2009
Macaca radiata	Macaca_radiata	Mammal	Primates	Cercopithecidae	Macaca	8.23483	8.88646	-0.651625	Jones et al. 2009	Jones et al. 2009
Macaca silenus	Macaca_silenus	Mammal	Primates	Cercopithecidae	Macaca	8.57073	8.96827	-0.397535	Jones et al. 2009	Jones et al. 2009
Macaca sinica	Macaca_sinica	Mammal	Primates	Cercopithecidae	Macaca	8.14206	8.64822	-0.506158	Jones et al. 2009	Jones et al. 2009
Macaca sylvanus	Macaca_sylvanus	Mammal	Primates	Cercopithecidae	Macaca	9.28983	9.62024	-0.330411	Jones et al. 2009	Jones et al. 2009
Macaca thibetana	Macaca_thibetana	Mammal	Primates	Cercopithecidae	Macaca	9.31919	9.40919	-0.0899965	Jones et al. 2009	Jones et al. 2009
Macaca tonkeana	Macaca_tonkeana	Mammal	Primates	Cercopithecidae	Macaca	9.10498	9.60912	-0.504137	Jones et al. 2009	Jones et al. 2009
Macroderma gigas	Macroderma_gigas	Mammal	Chiroptera	Megadermatidae	Macroderma	4.8771	4.69135	0.185756	Jones et al. 2009	Jones et al. 2009
Macrogalidia musschenbroekii	Macrogalidia_musschenbroekii	Mammal	Carnivora	Viverridae	Macrogalidia	8.33687	8.71604	-0.379174	Jones et al. 2009	Jones et al. 2009
Macroglossus minimus	Macroglossus_minimus	Mammal	Chiroptera	Pteropodidae	Macroglossus	2.70471	2.73328	-0.0285734	Jones et al. 2009	Jones et al. 2009
Macrophyllum macrophyllum	Macrophyllum_macrophyllum	Mammal	Chiroptera	Phyllostomidae	Macrophyllum	1.97408	2.11626	-0.142174	Jones et al. 2009	Jones et al. 2009
Macropus agilis	Macropus_agilis	Mammal	Diprotodontia	Macropodidae	Notamacropus	9.30565	9.62905	-0.3234	Jones et al. 2009	Jones et al. 2009
Macropus antilopinus	Macropus_antilopinus	Mammal	Diprotodontia	Macropodidae	Osphranter	9.76996	10.5187	-0.748717	Jones et al. 2009	Jones et al. 2009
Macropus dorsalis	Macropus_dorsalis	Mammal	Diprotodontia	Macropodidae	Notamacropus	8.77956	9.68034	-0.900787	Jones et al. 2009	Jones et al. 2009
Macropus eugenii	Macropus_eugenii	Mammal	Diprotodontia	Macropodidae	Notamacropus	8.6125	8.8465	-0.233994	Jones et al. 2009	Jones et al. 2009
Macropus fuliginosus	Macropus_fuliginosus	Mammal	Diprotodontia	Macropodidae	Macropus	9.98737	10.688	-0.700591	Jones et al. 2009	Jones et al. 2009
Macropus giganteus	Macropus_giganteus	Mammal	Diprotodontia	Macropodidae	Macropus	10.3628	11.0244	-0.661595	Jones et al. 2009	Jones et al. 2009
Macropus irma	Macropus_irma	Mammal	Diprotodontia	Macropodidae	Notamacropus	8.9872	8.9872	0	Jones et al. 2009	Jones et al. 2009
Macropus parma	Macropus_parma	Mammal	Diprotodontia	Macropodidae	Notamacropus	8.23616	8.47637	-0.240216	Jones et al. 2009	Jones et al. 2009
Macropus parryi	Macropus_parryi	Mammal	Diprotodontia	Macropodidae	Notamacropus	9.30565	9.68034	-0.374693	Jones et al. 2009	Jones et al. 2009
Macropus robustus	Macropus_robustus	Mammal	Diprotodontia	Macropodidae	Osphranter	9.72516	10.4631	-0.737945	Jones et al. 2009	Jones et al. 2009
Macropus rufogriseus	Macropus_rufogriseus	Mammal	Diprotodontia	Macropodidae	Notamacropus	9.5722	10.0579	-0.485722	Jones et al. 2009	Jones et al. 2009
Macropus rufus	Macropus_rufus	Mammal	Diprotodontia	Macropodidae	Osphranter	10.228	10.9937	-0.765748	Jones et al. 2009	Jones et al. 2009
Macrotus californicus	Macrotus_californicus	Mammal	Chiroptera	Phyllostomidae	Macrotus	2.37955	2.40695	-0.027399	Jones et al. 2009	Jones et al. 2009
Madoqua guentheri	Madoqua_guentheri	Mammal	Artiodactyla	Bovidae	Madoqua	8.42288	8.22148	0.201404	Jones et al. 2009	Jones et al. 2009
Madoqua kirkii	Madoqua_kirkii	Mammal	Artiodactyla	Bovidae	Madoqua	8.58982	8.49631	0.0935139	Jones et al. 2009	Jones et al. 2009
Mandrillus leucophaeus	Mandrillus_leucophaeus	Mammal	Primates	Cercopithecidae	Mandrillus	9.24764	9.82553	-0.57789	Jones et al. 2009	Jones et al. 2009
Mandrillus sphinx	Mandrillus_sphinx	Mammal	Primates	Cercopithecidae	Mandrillus	9.37585	10.0213	-0.645416	Jones et al. 2009	Jones et al. 2009
Manis pentadactyla	Manis_pentadactyla	Mammal	Pholidota	Manidae	Manis	7.49406	8.45319	-0.959128	Jones et al. 2009	Jones et al. 2009
Marmosa mexicana	Marmosa_mexicana	Mammal	Didelphimorphia	Didelphidae	Marmosa	3.56105	4.15418	-0.593138	Jones et al. 2009	Jones et al. 2009
Marmota caligata	Marmota_caligata	Mammal	Rodentia	Sciuridae	Marmota	7.6256	7.82405	-0.198451	Jones et al. 2009	Jones et al. 2009
Marmota flaviventris	Marmota_flaviventris	Mammal	Rodentia	Sciuridae	Marmota	8.16479	8.53044	-0.365644	Jones et al. 2009	Jones et al. 2009
Marmota marmota	Marmota_marmota	Mammal	Rodentia	Sciuridae	Marmota	8.34877	8.38936	-0.0405853	Jones et al. 2009	Jones et al. 2009
Marmota monax	Marmota_monax	Mammal	Rodentia	Sciuridae	Marmota	8.24545	8.31821	-0.0727636	Jones et al. 2009	Jones et al. 2009
Marmota olympus	Marmota_olympus	Mammal	Rodentia	Sciuridae	Marmota	8.537	8.80986	-0.272867	Jones et al. 2009	Jones et al. 2009
Martes americana	Martes_americana	Mammal	Carnivora	Mustelidae	Martes	6.57298	6.8901	-0.317119	Jones et al. 2009	Jones et al. 2009
Martes foina	Martes_foina	Mammal	Carnivora	Mustelidae	Martes	7.17012	7.6256	-0.455476	Jones et al. 2009	Jones et al. 2009
Martes martes	Martes_martes	Mammal	Carnivora	Mustelidae	Martes	7.08841	7.31821	-0.229799	Jones et al. 2009	Jones et al. 2009
Martes pennanti	Martes_pennanti	Mammal	Carnivora	Mustelidae	Pekania	7.77275	8.52662	-0.753863	Jones et al. 2009	Jones et al. 2009
Martes zibellina	Martes_zibellina	Mammal	Carnivora	Mustelidae	Martes	6.93731	7.19293	-0.25562	Jones et al. 2009	Jones et al. 2009
Massoutiera mzabi	Massoutiera_mzabi	Mammal	Rodentia	Ctenodactylidae	Massoutiera	5.26579	5.14575	0.120045	Jones et al. 2009	Jones et al. 2009
Mastacomys fuscus	Mastacomys_fuscus	Mammal	Rodentia	Muridae	Mastacomys	4.89933	4.84103	0.0582987	Jones et al. 2009	Jones et al. 2009
Mastomys erythroleucus	Mastomys_erythroleucus	Mammal	Rodentia	Muridae	Mastomys	4.11904	4.30407	-0.185028	Jones et al. 2009	Jones et al. 2009
Mastomys natalensis	Mastomys_natalensis	Mammal	Rodentia	Muridae	Mastomys	3.6763	3.92527	-0.248968	Jones et al. 2009	Jones et al. 2009
Maxomys surifer	Maxomys_surifer	Mammal	Rodentia	Muridae	Maxomys	5.07517	5.05369	0.021479	Jones et al. 2009	Jones et al. 2009
Maxomys whiteheadi	Maxomys_whiteheadi	Mammal	Rodentia	Muridae	Maxomys	3.86661	3.99701	-0.1304	Jones et al. 2009	Jones et al. 2009
Mazama americana	Mazama_americana	Mammal	Artiodactyla	Cervidae	Mazama	9.90349	10.3735	-0.470004	Jones et al. 2009	Jones et al. 2009
Mazama gouazoubira	Mazama_gouazoubira	Mammal	Artiodactyla	Cervidae	Mazama	9.74097	9.21034	0.530628	Jones et al. 2009	Jones et al. 2009
Megaderma lyra	Megaderma_lyra	Mammal	Chiroptera	Megadermatidae	Lyroderma	3.71789	4.01746	-0.299572	Jones et al. 2009	Jones et al. 2009
Megaloglossus woermanni	Megaloglossus_woermanni	Mammal	Chiroptera	Pteropodidae	Megaloglossus	2.78295	2.49177	0.291179	Jones et al. 2009	Jones et al. 2009
Megasorex gigas	Megasorex_gigas	Mammal	Eulipotyphla	Soricidae	Megasorex	2.39243	2.42037	-0.0279423	Jones et al. 2009	Jones et al. 2009
Meles meles	Meles_meles	Mammal	Carnivora	Mustelidae	Meles	9.25913	9.45759	-0.19846	Jones et al. 2009	Jones et al. 2009
Mellivora capensis	Mellivora_capensis	Mammal	Carnivora	Mustelidae	Mellivora	8.93459	9.23844	-0.303855	Jones et al. 2009	Jones et al. 2009
Melomys rufescens	Melomys_rufescens	Mammal	Rodentia	Muridae	Melomys	4.00733	4.11415	-0.106814	Jones et al. 2009	Jones et al. 2009
Melonycteris melanops	Melonycteris_melanops	Mammal	Chiroptera	Pteropodidae	Melonycteris	3.81771	3.85545	-0.0377403	Jones et al. 2009	Jones et al. 2009
Melonycteris woodfordi	Melonycteris_woodfordi	Mammal	Chiroptera	Pteropodidae	Nesonycteris	3.52949	3.66356	-0.13407	Jones et al. 2009	Jones et al. 2009
Mephitis macroura	Mephitis_macroura	Mammal	Carnivora	Mephitidae	Mephitis	7.01076	7.08402	-0.0732538	Jones et al. 2009	Jones et al. 2009
Mephitis mephitis	Mephitis_mephitis	Mammal	Carnivora	Mephitidae	Mephitis	7.6009	7.93916	-0.338256	Jones et al. 2009	Jones et al. 2009
Meriones unguiculatus	Meriones_unguiculatus	Mammal	Rodentia	Muridae	Meriones	3.99157	4.10627	-0.1147	Jones et al. 2009	Jones et al. 2009
Mesocricetus auratus	Mesocricetus_auratus	Mammal	Rodentia	Cricetidae	Mesocricetus	4.33073	4.64198	-0.311251	Jones et al. 2009	Jones et al. 2009
Mesophylla macconnelli	Mesophylla_macconnelli	Mammal	Chiroptera	Phyllostomidae	Mesophylla	1.88707	1.8563	0.0307717	Jones et al. 2009	Jones et al. 2009
Metachirus nudicaudatus	Metachirus_nudicaudatus	Mammal	Didelphimorphia	Didelphidae	Metachirus	5.78383	5.88749	-0.103667	Jones et al. 2009	Jones et al. 2009
Microcebus murinus	Microcebus_murinus	Mammal	Primates	Cheirogaleidae	Microcebus	4.28703	4.45435	-0.167318	Jones et al. 2009	Jones et al. 2009
Microdipodops megacephalus	Microdipodops_megacephalus	Mammal	Rodentia	Heteromyidae	Microdipodops	2.68239	2.60639	0.0760039	Jones et al. 2009	Jones et al. 2009
Microdipodops pallidus	Microdipodops_pallidus	Mammal	Rodentia	Heteromyidae	Microdipodops	2.60417	2.63189	-0.0277188	Jones et al. 2009	Jones et al. 2009
Micromys minutus	Micromys_minutus	Mammal	Rodentia	Muridae	Micromys	1.8563	2.0836	-0.227302	Jones et al. 2009	Jones et al. 2009
Micronycteris hirsuta	Micronycteris_hirsuta	Mammal	Chiroptera	Phyllostomidae	Micronycteris	2.43799	2.52172	-0.0837309	Jones et al. 2009	Jones et al. 2009
Micronycteris megalotis	Micronycteris_megalotis	Mammal	Chiroptera	Phyllostomidae	Micronycteris	1.82455	1.74047	0.0840831	Jones et al. 2009	Jones et al. 2009
Micronycteris minuta	Micronycteris_minuta	Mammal	Chiroptera	Phyllostomidae	Micronycteris	1.88707	1.82455	0.0625204	Jones et al. 2009	Jones et al. 2009
Micronycteris schmidtorum	Micronycteris_schmidtorum	Mammal	Chiroptera	Phyllostomidae	Micronycteris	1.97408	2.02815	-0.0540672	Jones et al. 2009	Jones et al. 2009
Microperoryctes papuensis	Microperoryctes_papuensis	Mammal	Peramelemorphia	Peramelidae	Microperoryctes	4.96981	4.99721	-0.027399	Jones et al. 2009	Jones et al. 2009
Micropteropus pusillus	Micropteropus_pusillus	Mammal	Chiroptera	Pteropodidae	Epomophorus	3.16535	3.43255	-0.2672	Jones et al. 2009	Jones et al. 2009
Microtus abbreviatus	Microtus_abbreviatus	Mammal	Rodentia	Cricetidae	Microtus	4.11087	4.27944	-0.168566	Jones et al. 2009	Jones et al. 2009
Microtus agrestis	Microtus_agrestis	Mammal	Rodentia	Cricetidae	Microtus	3.10189	3.61402	-0.512129	Jones et al. 2009	Jones et al. 2009
Microtus arvalis	Microtus_arvalis	Mammal	Rodentia	Cricetidae	Microtus	3.33054	3.50054	-0.170003	Jones et al. 2009	Jones et al. 2009
Microtus canicaudus	Microtus_canicaudus	Mammal	Rodentia	Cricetidae	Microtus	3.37759	3.50405	-0.126467	Jones et al. 2009	Jones et al. 2009
Microtus duodecimcostatus	Microtus_duodecimcostatus	Mammal	Rodentia	Cricetidae	Microtus	3.08496	3.13114	-0.0461735	Jones et al. 2009	Jones et al. 2009
Microtus guentheri	Microtus_guentheri	Mammal	Rodentia	Cricetidae	Microtus	3.93769	3.93769	0	Jones et al. 2009	Jones et al. 2009
Microtus kikuchii	Microtus_kikuchii	Mammal	Rodentia	Cricetidae	Alexandromys	3.86147	3.86388	-0.00241635	Jones et al. 2009	Jones et al. 2009
Microtus longicaudus	Microtus_longicaudus	Mammal	Rodentia	Cricetidae	Microtus	3.8719	3.84802	0.0238775	Jones et al. 2009	Jones et al. 2009
Microtus montanus	Microtus_montanus	Mammal	Rodentia	Cricetidae	Microtus	3.76244	3.85531	-0.0928719	Jones et al. 2009	Jones et al. 2009
Microtus montebelli	Microtus_montebelli	Mammal	Rodentia	Cricetidae	Alexandromys	3.33861	3.57389	-0.235277	Jones et al. 2009	Jones et al. 2009
Microtus oaxacensis	Microtus_oaxacensis	Mammal	Rodentia	Cricetidae	Microtus	3.49043	3.64806	-0.157629	Jones et al. 2009	Jones et al. 2009
Microtus ochrogaster	Microtus_ochrogaster	Mammal	Rodentia	Cricetidae	Microtus	3.7329	3.79661	-0.0637158	Jones et al. 2009	Jones et al. 2009
Microtus oeconomus	Microtus_oeconomus	Mammal	Rodentia	Cricetidae	Alexandromys	3.61631	3.72006	-0.103746	Jones et al. 2009	Jones et al. 2009
Microtus pennsylvanicus	Microtus_pennsylvanicus	Mammal	Rodentia	Cricetidae	Microtus	3.71409	3.77104	-0.0569423	Jones et al. 2009	Jones et al. 2009
Microtus pinetorum	Microtus_pinetorum	Mammal	Rodentia	Cricetidae	Microtus	3.27074	3.24796	0.0227732	Jones et al. 2009	Jones et al. 2009
Microtus richardsoni	Microtus_richardsoni	Mammal	Rodentia	Cricetidae	Microtus	4.47088	4.70093	-0.230058	Jones et al. 2009	Jones et al. 2009
Microtus townsendii	Microtus_townsendii	Mammal	Rodentia	Cricetidae	Microtus	3.80518	4.02118	-0.215996	Jones et al. 2009	Jones et al. 2009
Millardia meltada	Millardia_meltada	Mammal	Rodentia	Muridae	Millardia	4.00223	4.16992	-0.167686	Jones et al. 2009	Jones et al. 2009
Mimon crenulatum	Mimon_crenulatum	Mammal	Chiroptera	Phyllostomidae	Gardnerycteris	2.65676	2.6174	0.0393611	Jones et al. 2009	Jones et al. 2009
Miniopterus australis	Miniopterus_australis	Mammal	Chiroptera	Miniopteridae	Miniopterus	2.02815	2.04984	-0.0216928	Jones et al. 2009	Jones et al. 2009
Miniopterus magnater	Miniopterus_magnater	Mammal	Chiroptera	Miniopteridae	Miniopterus	2.61007	2.61007	0	Jones et al. 2009	Jones et al. 2009
Miniopterus pusillus	Miniopterus_pusillus	Mammal	Chiroptera	Miniopteridae	Miniopterus	2.26176	2.17475	0.0870114	Jones et al. 2009	Jones et al. 2009
Miniopterus schreibersii	Miniopterus_schreibersii	Mammal	Chiroptera	Miniopteridae	Miniopterus	2.45788	2.41174	0.0461396	Jones et al. 2009	Jones et al. 2009
Miniopterus tristis	Miniopterus_tristis	Mammal	Chiroptera	Miniopteridae	Miniopterus	2.65324	2.65324	0	Jones et al. 2009	Jones et al. 2009
Miopithecus talapoin	Miopithecus_talapoin	Mammal	Primates	Cercopithecidae	Miopithecus	7.10455	7.24423	-0.139673	Jones et al. 2009	Jones et al. 2009
Mirounga angustirostris	Mirounga_angustirostris	Mammal	Carnivora	Phocidae	Mirounga	13.4607	14.643	-1.18223	Jones et al. 2009	Jones et al. 2009
Mirounga leonina	Mirounga_leonina	Mammal	Carnivora	Phocidae	Mirounga	13.3635	15.026	-1.66248	Jones et al. 2009	Jones et al. 2009
Mirza coquereli	Mirza_coquereli	Mammal	Primates	Cheirogaleidae	Mirza	5.72162	5.70378	0.0178399	Jones et al. 2009	Jones et al. 2009
Mogera imaizumii	Mogera_imaizumii	Mammal	Eulipotyphla	Talpidae	Mogera	4.11087	4.20245	-0.0915774	Jones et al. 2009	Jones et al. 2009
Mogera tokudae	Mogera_tokudae	Mammal	Eulipotyphla	Talpidae	Mogera	4.82431	4.98452	-0.160214	Jones et al. 2009	Jones et al. 2009
Molossops mattogrossensis	Molossops_mattogrossensis	Mammal	Chiroptera	Molossidae	Neoplatymops	1.97408	2.0149	-0.040822	Jones et al. 2009	Jones et al. 2009
Molossus molossus	Molossus_molossus	Mammal	Chiroptera	Molossidae	Molossus	2.5327	2.65518	-0.122472	Jones et al. 2009	Jones et al. 2009
Molossus sinaloae	Molossus_sinaloae	Mammal	Chiroptera	Molossidae	Molossus	2.75525	3.10906	-0.353809	Jones et al. 2009	Jones et al. 2009
Monachus monachus	Monachus_monachus	Mammal	Carnivora	Phocidae	Monachus	12.6132	12.4684	0.144766	Jones et al. 2009	Jones et al. 2009
Monodelphis domestica	Monodelphis_domestica	Mammal	Didelphimorphia	Didelphidae	Monodelphis	4.38203	4.2485	0.133531	Jones et al. 2009	Jones et al. 2009
Monodon monoceros	Monodon_monoceros	Mammal	Artiodactyla	Monodontidae	Monodon	13.7181	14.2777	-0.559616	Jones et al. 2009	Jones et al. 2009
Monophyllus plethodon	Monophyllus_plethodon	Mammal	Chiroptera	Phyllostomidae	Monophyllus	2.63009	2.73437	-0.104279	Jones et al. 2009	Jones et al. 2009
Mops condylurus	Mops_condylurus	Mammal	Chiroptera	Molossidae	Mops	3.33696	3.49575	-0.158795	Jones et al. 2009	Jones et al. 2009
Mormoops megalophylla	Mormoops_megalophylla	Mammal	Chiroptera	Mormoopidae	Mormoops	2.7226	2.83908	-0.116478	Jones et al. 2009	Jones et al. 2009
Moschus moschiferus	Moschus_moschiferus	Mammal	Artiodactyla	Moschidae	Moschus	9.39266	9.57325	-0.180584	Jones et al. 2009	Jones et al. 2009
Mosia nigrescens	Mosia_nigrescens	Mammal	Chiroptera	Emballonuridae	Mosia	1.22378	1.1314	0.0923733	Jones et al. 2009	Jones et al. 2009
Mungos mungo	Mungos_mungo	Mammal	Carnivora	Herpestidae	Mungos	7.11477	7.1624	-0.047628	Jones et al. 2009	Jones et al. 2009
Muntiacus muntjak	Muntiacus_muntjak	Mammal	Artiodactyla	Cervidae	Muntiacus	9.61581	9.90349	-0.287682	Jones et al. 2009	Jones et al. 2009
Muntiacus reevesi	Muntiacus_reevesi	Mammal	Artiodactyla	Cervidae	Muntiacus	9.45198	9.54681	-0.0948341	Jones et al. 2009	Jones et al. 2009
Mus musculus	Mus_musculus	Mammal	Rodentia	Muridae	Mus	2.83908	3.18697	-0.347894	Jones et al. 2009	Jones et al. 2009
Mus platythrix	Mus_platythrix	Mammal	Rodentia	Muridae	Mus	3.36936	3.37997	-0.0106111	Jones et al. 2009	Jones et al. 2009
Mustela altaica	Mustela_altaica	Mammal	Carnivora	Mustelidae	Mustela	4.86753	5.52146	-0.653926	Jones et al. 2009	Jones et al. 2009
Mustela erminea	Mustela_erminea	Mammal	Carnivora	Mustelidae	Mustela	6.03189	6.46407	-0.432182	Jones et al. 2009	Jones et al. 2009
Mustela eversmanii	Mustela_eversmanii	Mammal	Carnivora	Mustelidae	Mustela	7.20786	7.6256	-0.417735	Jones et al. 2009	Jones et al. 2009
Mustela frenata	Mustela_frenata	Mammal	Carnivora	Mustelidae	Neogale	5.03289	5.6204	-0.587515	Jones et al. 2009	Jones et al. 2009
Mustela kathiah	Mustela_kathiah	Mammal	Carnivora	Mustelidae	Mustela	5.3033	5.88332	-0.580017	Jones et al. 2009	Jones et al. 2009
Mustela nigripes	Mustela_nigripes	Mammal	Carnivora	Mustelidae	Mustela	6.62207	6.93811	-0.316044	Jones et al. 2009	Jones et al. 2009
Mustela nivalis	Mustela_nivalis	Mammal	Carnivora	Mustelidae	Mustela	4.0436	4.69638	-0.652782	Jones et al. 2009	Jones et al. 2009
Mustela nudipes	Mustela_nudipes	Mammal	Carnivora	Mustelidae	Mustela	6.21461	6.46925	-0.254642	Jones et al. 2009	Jones et al. 2009
Mustela putorius	Mustela_putorius	Mammal	Carnivora	Mustelidae	Mustela	6.61271	7.0382	-0.425486	Jones et al. 2009	Jones et al. 2009
Mustela sibirica	Mustela_sibirica	Mammal	Carnivora	Mustelidae	Mustela	5.99146	6.60665	-0.615186	Jones et al. 2009	Jones et al. 2009
Myocastor coypus	Myocastor_coypus	Mammal	Rodentia	Echimyidae	Myocastor	8.67884	8.68254	-0.00369388	Jones et al. 2009	Jones et al. 2009
Myodes gapperi	Myodes_gapperi	Mammal	Rodentia	Cricetidae	Clethrionomys	2.96127	2.83086	0.130413	Jones et al. 2009	Jones et al. 2009
Myodes glareolus	Myodes_glareolus	Mammal	Rodentia	Cricetidae	Clethrionomys	3.01013	2.95838	0.0517517	Jones et al. 2009	Jones et al. 2009
Myodes rutilus	Myodes_rutilus	Mammal	Rodentia	Cricetidae	Clethrionomys	3.2311	3.03062	0.200484	Jones et al. 2009	Jones et al. 2009
Myonycteris relicta	Myonycteris_relicta	Mammal	Chiroptera	Pteropodidae	Myonycteris	4.02535	3.8712	0.154151	Jones et al. 2009	Jones et al. 2009
Myonycteris torquata	Myonycteris_torquata	Mammal	Chiroptera	Pteropodidae	Myonycteris	3.81531	3.77506	0.0402528	Jones et al. 2009	Jones et al. 2009
Myoprocta acouchy	Myoprocta_acouchy	Mammal	Rodentia	Dasyproctidae	Myoprocta	6.82437	6.90776	-0.0833816	Jones et al. 2009	Jones et al. 2009
Myopus schisticolor	Myopus_schisticolor	Mammal	Rodentia	Cricetidae	Myopus	3.47197	3.54962	-0.0776509	Jones et al. 2009	Jones et al. 2009
Myosorex varius	Myosorex_varius	Mammal	Eulipotyphla	Soricidae	Myosorex	2.43361	2.43361	0	Jones et al. 2009	Jones et al. 2009
Myotis albescens	Myotis_albescens	Mammal	Chiroptera	Vespertilionidae	Myotis	1.74047	1.7138	0.0266682	Jones et al. 2009	Jones et al. 2009
Myotis auriculus	Myotis_auriculus	Mammal	Chiroptera	Vespertilionidae	Myotis	3.61631	3.60468	0.0116265	Jones et al. 2009	Jones et al. 2009
Myotis austroriparius	Myotis_austroriparius	Mammal	Chiroptera	Vespertilionidae	Myotis	1.96711	1.77495	0.19216	Jones et al. 2009	Jones et al. 2009
Myotis bechsteinii	Myotis_bechsteinii	Mammal	Chiroptera	Vespertilionidae	Myotis	1.90954	1.80829	0.101254	Jones et al. 2009	Jones et al. 2009
Myotis blythii	Myotis_blythii	Mammal	Chiroptera	Vespertilionidae	Myotis	3.19867	3.08649	0.112186	Jones et al. 2009	Jones et al. 2009
Myotis bocagii	Myotis_bocagii	Mammal	Chiroptera	Vespertilionidae	Myotis	2.17475	2.06686	0.107889	Jones et al. 2009	Jones et al. 2009
Myotis capaccinii	Myotis_capaccinii	Mammal	Chiroptera	Vespertilionidae	Myotis	1.93152	2.17475	-0.24323	Jones et al. 2009	Jones et al. 2009
Myotis daubentonii	Myotis_daubentonii	Mammal	Chiroptera	Vespertilionidae	Myotis	1.95042	1.96991	-0.0194829	Jones et al. 2009	Jones et al. 2009
Myotis emarginatus	Myotis_emarginatus	Mammal	Chiroptera	Vespertilionidae	Myotis	2.13535	1.94591	0.189439	Jones et al. 2009	Jones et al. 2009
Myotis grisescens	Myotis_grisescens	Mammal	Chiroptera	Vespertilionidae	Myotis	2.39105	2.25828	0.132769	Jones et al. 2009	Jones et al. 2009
Myotis keaysi	Myotis_keaysi	Mammal	Chiroptera	Vespertilionidae	Myotis	1.66771	1.66771	0	Jones et al. 2009	Jones et al. 2009
Myotis keenii	Myotis_keenii	Mammal	Chiroptera	Vespertilionidae	Myotis	1.6864	1.8563	-0.169899	Jones et al. 2009	Jones et al. 2009
Myotis lucifugus	Myotis_lucifugus	Mammal	Chiroptera	Vespertilionidae	Myotis	2.03525	1.95019	0.085062	Jones et al. 2009	Jones et al. 2009
Myotis myotis	Myotis_myotis	Mammal	Chiroptera	Vespertilionidae	Myotis	2.93226	2.85455	0.0777072	Jones et al. 2009	Jones et al. 2009
Myotis nattereri	Myotis_nattereri	Mammal	Chiroptera	Vespertilionidae	Myotis	1.89236	1.81401	0.0783486	Jones et al. 2009	Jones et al. 2009
Myotis oxyotus	Myotis_oxyotus	Mammal	Chiroptera	Vespertilionidae	Myotis	1.72277	1.6864	0.0363676	Jones et al. 2009	Jones et al. 2009
Myotis riparius	Myotis_riparius	Mammal	Chiroptera	Vespertilionidae	Myotis	1.4816	1.45862	0.0229895	Jones et al. 2009	Jones et al. 2009
Myotis sodalis	Myotis_sodalis	Mammal	Chiroptera	Vespertilionidae	Myotis	1.92059	1.90211	0.0184848	Jones et al. 2009	Jones et al. 2009
Myotis thysanodes	Myotis_thysanodes	Mammal	Chiroptera	Vespertilionidae	Myotis	2.14212	1.95586	0.186262	Jones et al. 2009	Jones et al. 2009
Myotis tricolor	Myotis_tricolor	Mammal	Chiroptera	Vespertilionidae	Myotis	2.45959	2.5177	-0.0581076	Jones et al. 2009	Jones et al. 2009
Myotis velifer	Myotis_velifer	Mammal	Chiroptera	Vespertilionidae	Myotis	2.06686	2.29253	-0.225672	Jones et al. 2009	Jones et al. 2009
Myotis volans	Myotis_volans	Mammal	Chiroptera	Vespertilionidae	Myotis	2.11826	2.04187	0.0763921	Jones et al. 2009	Jones et al. 2009
Mystacina tuberculata	Mystacina_tuberculata	Mammal	Chiroptera	Mystacinidae	Mystacina	2.45101	2.5096	-0.0585942	Jones et al. 2009	Jones et al. 2009
Naemorhedus baileyi	Naemorhedus_baileyi	Mammal	Artiodactyla	Bovidae	Naemorhedus	10.2768	10.1503	0.126426	Jones et al. 2009	Jones et al. 2009
Naemorhedus goral	Naemorhedus_goral	Mammal	Artiodactyla	Bovidae	Naemorhedus	10.3006	10.309	-0.00836825	Jones et al. 2009	Jones et al. 2009
Nandinia binotata	Nandinia_binotata	Mammal	Carnivora	Nandiniidae	Nandinia	7.54961	7.62315	-0.0735439	Jones et al. 2009	Jones et al. 2009
Nanger granti	Nanger_granti	Mammal	Artiodactyla	Bovidae	Nanger	10.6454	11.0186	-0.373204	Jones et al. 2009	Jones et al. 2009
Nanonycteris veldkampii	Nanonycteris_veldkampii	Mammal	Chiroptera	Pteropodidae	Nanonycteris	3.13549	2.98062	0.154876	Jones et al. 2009	Jones et al. 2009
Napaeozapus insignis	Napaeozapus_insignis	Mammal	Rodentia	Zapodidae	Napaeozapus	3.13549	3.1506	-0.0151028	Jones et al. 2009	Jones et al. 2009
Nasalis larvatus	Nasalis_larvatus	Mammal	Primates	Cercopithecidae	Nasalis	9.1899	9.94252	-0.752616	Jones et al. 2009	Jones et al. 2009
Nasua narica	Nasua_narica	Mammal	Carnivora	Procyonidae	Nasua	8.32845	8.4722	-0.143745	Jones et al. 2009	Jones et al. 2009
Nasua nasua	Nasua_nasua	Mammal	Carnivora	Procyonidae	Nasua	8.14613	8.17118	-0.025046	Jones et al. 2009	Jones et al. 2009
Natalus stramineus	Natalus_stramineus	Mammal	Chiroptera	Natalidae	Natalus	1.89912	1.68083	0.21829	Jones et al. 2009	Jones et al. 2009
Natalus tumidirostris	Natalus_tumidirostris	Mammal	Chiroptera	Natalidae	Natalus	1.84055	1.82455	0.0160003	Jones et al. 2009	Jones et al. 2009
Neamblysomus julianae	Neamblysomus_julianae	Mammal	Afrosoricida	Chrysochloridae	Neamblysomus	3.13549	3.04452	0.0909718	Jones et al. 2009	Jones et al. 2009
Neofelis nebulosa	Neofelis_nebulosa	Mammal	Carnivora	Felidae	Neofelis	9.15377	9.39266	-0.238892	Jones et al. 2009	Jones et al. 2009
Neofiber alleni	Neofiber_alleni	Mammal	Rodentia	Cricetidae	Neofiber	5.56834	5.63121	-0.0628673	Jones et al. 2009	Jones et al. 2009
Neomys anomalus	Neomys_anomalus	Mammal	Eulipotyphla	Soricidae	Neomys	2.70404	2.4358	0.268238	Jones et al. 2009	Jones et al. 2009
Neomys fodiens	Neomys_fodiens	Mammal	Eulipotyphla	Soricidae	Neomys	2.7754	2.78402	-0.00862583	Jones et al. 2009	Jones et al. 2009
Neophoca cinerea	Neophoca_cinerea	Mammal	Carnivora	Otariidae	Neophoca	11.2587	12.5776	-1.31896	Jones et al. 2009	Jones et al. 2009
Neoromicia capensis	Neoromicia_capensis	Mammal	Chiroptera	Vespertilionidae	Laephotis	1.65823	1.6864	-0.0281709	Jones et al. 2009	Jones et al. 2009
Neoromicia rendalli	Neoromicia_rendalli	Mammal	Chiroptera	Vespertilionidae	Pseudoromicia	1.8718	1.79176	0.0800427	Jones et al. 2009	Jones et al. 2009
Neotamias amoenus	Neotamias_amoenus	Mammal	Rodentia	Sciuridae	Neotamias	3.97737	3.81375	0.163625	Jones et al. 2009	Jones et al. 2009
Neotamias dorsalis	Neotamias_dorsalis	Mammal	Rodentia	Sciuridae	Neotamias	4.15549	4.15836	-0.00287019	Jones et al. 2009	Jones et al. 2009
Neotamias durangae	Neotamias_durangae	Mammal	Rodentia	Sciuridae	Neotamias	4.42784	4.237	0.190835	Jones et al. 2009	Jones et al. 2009
Neotamias merriami	Neotamias_merriami	Mammal	Rodentia	Sciuridae	Neotamias	4.35414	4.27388	0.080257	Jones et al. 2009	Jones et al. 2009
Neotamias minimus	Neotamias_minimus	Mammal	Rodentia	Sciuridae	Neotamias	3.84417	3.70229	0.141883	Jones et al. 2009	Jones et al. 2009
Neotamias ochrogenys	Neotamias_ochrogenys	Mammal	Rodentia	Sciuridae	Neotamias	4.54436	4.492	0.0523566	Jones et al. 2009	Jones et al. 2009
Neotamias panamintinus	Neotamias_panamintinus	Mammal	Rodentia	Sciuridae	Neotamias	4.0483	3.85651	0.19179	Jones et al. 2009	Jones et al. 2009
Neotamias quadrimaculatus	Neotamias_quadrimaculatus	Mammal	Rodentia	Sciuridae	Neotamias	4.5207	4.36437	0.156329	Jones et al. 2009	Jones et al. 2009
Neotamias quadrivittatus	Neotamias_quadrivittatus	Mammal	Rodentia	Sciuridae	Neotamias	4.21065	4.04655	0.164091	Jones et al. 2009	Jones et al. 2009
Neotamias ruficaudus	Neotamias_ruficaudus	Mammal	Rodentia	Sciuridae	Neotamias	4.05682	4.03424	0.0225751	Jones et al. 2009	Jones et al. 2009
Neotamias senex	Neotamias_senex	Mammal	Rodentia	Sciuridae	Neotamias	4.56331	4.41643	0.146878	Jones et al. 2009	Jones et al. 2009
Neotamias speciosus	Neotamias_speciosus	Mammal	Rodentia	Sciuridae	Neotamias	4.14472	4.03954	0.105184	Jones et al. 2009	Jones et al. 2009
Neotamias townsendii	Neotamias_townsendii	Mammal	Rodentia	Sciuridae	Neotamias	4.45551	4.29638	0.159131	Jones et al. 2009	Jones et al. 2009
Neotoma albigula	Neotoma_albigula	Mammal	Rodentia	Cricetidae	Neotoma	5.27274	5.45596	-0.183219	Jones et al. 2009	Jones et al. 2009
Neotoma bryanti	Neotoma_bryanti	Mammal	Rodentia	Cricetidae	Neotoma	5.2644	5.20401	0.0603919	Jones et al. 2009	Jones et al. 2009
Neotoma cinerea	Neotoma_cinerea	Mammal	Rodentia	Cricetidae	Neotoma	5.55644	5.78818	-0.231743	Jones et al. 2009	Jones et al. 2009
Neotoma floridana	Neotoma_floridana	Mammal	Rodentia	Cricetidae	Neotoma	5.41984	5.66475	-0.244913	Jones et al. 2009	Jones et al. 2009
Neotoma fuscipes	Neotoma_fuscipes	Mammal	Rodentia	Cricetidae	Neotoma	5.1665	5.35328	-0.18678	Jones et al. 2009	Jones et al. 2009
Neotoma lepida	Neotoma_lepida	Mammal	Rodentia	Cricetidae	Neotoma	5.01719	5.23901	-0.221824	Jones et al. 2009	Jones et al. 2009
Neotoma micropus	Neotoma_micropus	Mammal	Rodentia	Cricetidae	Neotoma	5.65196	5.82511	-0.173152	Jones et al. 2009	Jones et al. 2009
Neotoma stephensi	Neotoma_stephensi	Mammal	Rodentia	Cricetidae	Neotoma	4.82751	5.1719	-0.34439	Jones et al. 2009	Jones et al. 2009
Neotragus batesi	Neotragus_batesi	Mammal	Artiodactyla	Bovidae	Nesotragus	7.93737	7.69621	0.241162	Jones et al. 2009	Jones et al. 2009
Neurotrichus gibbsii	Neurotrichus_gibbsii	Mammal	Eulipotyphla	Talpidae	Neurotrichus	2.20827	2.09186	0.11641	Jones et al. 2009	Jones et al. 2009
Niviventer coninga	Niviventer_coninga	Mammal	Rodentia	Muridae	Niviventer	4.41582	4.68167	-0.265844	Jones et al. 2009	Jones et al. 2009
Noctilio albiventris	Noctilio_albiventris	Mammal	Chiroptera	Noctilionidae	Noctilio	3.23868	3.42035	-0.181668	Jones et al. 2009	Jones et al. 2009
Nomascus concolor	Nomascus_concolor	Mammal	Primates	Hylobatidae	Nomascus	8.76244	8.63052	0.131916	Jones et al. 2009	Jones et al. 2009
Notocitellus adocetus	Notocitellus_adocetus	Mammal	Rodentia	Sciuridae	Notocitellus	5.20126	5.09681	0.104443	Jones et al. 2009	Jones et al. 2009
Notopteris macdonaldi	Notopteris_macdonaldi	Mammal	Chiroptera	Pteropodidae	Notopteris	4.05526	4.33729	-0.282034	Jones et al. 2009	Jones et al. 2009
Nyctalus lasiopterus	Nyctalus_lasiopterus	Mammal	Chiroptera	Vespertilionidae	Nyctalus	3.95124	3.8111	0.140147	Jones et al. 2009	Jones et al. 2009
Nyctalus leisleri	Nyctalus_leisleri	Mammal	Chiroptera	Vespertilionidae	Nyctalus	2.38876	2.44235	-0.0535842	Jones et al. 2009	Jones et al. 2009
Nyctalus noctula	Nyctalus_noctula	Mammal	Chiroptera	Vespertilionidae	Nyctalus	3.37929	3.33666	0.0426337	Jones et al. 2009	Jones et al. 2009
Nyctereutes procyonoides	Nyctereutes_procyonoides	Mammal	Carnivora	Canidae	Nyctereutes	8.45212	8.22818	0.223944	Jones et al. 2009	Jones et al. 2009
Nycteris gambiensis	Nycteris_gambiensis	Mammal	Chiroptera	Nycteridae	Nycteris	2.00148	1.8718	0.129678	Jones et al. 2009	Jones et al. 2009
Nycteris grandis	Nycteris_grandis	Mammal	Chiroptera	Nycteridae	Nycteris	3.13549	3.66612	-0.530628	Jones et al. 2009	Jones et al. 2009
Nycteris macrotis	Nycteris_macrotis	Mammal	Chiroptera	Nycteridae	Nycteris	2.61007	2.78532	-0.17525	Jones et al. 2009	Jones et al. 2009
Nycteris thebaica	Nycteris_thebaica	Mammal	Chiroptera	Nycteridae	Nycteris	2.43361	2.19722	0.236389	Jones et al. 2009	Jones et al. 2009
Nycticebus coucang	Nycticebus_coucang	Mammal	Primates	Lorisidae	Nycticebus	6.57547	6.8972	-0.321726	Jones et al. 2009	Jones et al. 2009
Nycticeinops schlieffeni	Nycticeinops_schlieffeni	Mammal	Chiroptera	Vespertilionidae	Nycticeinops	1.62924	1.52606	0.103184	Jones et al. 2009	Jones et al. 2009
Nycticeius humeralis	Nycticeius_humeralis	Mammal	Chiroptera	Vespertilionidae	Nycticeius	2.30757	1.97408	0.333492	Jones et al. 2009	Jones et al. 2009
Nyctimene cephalotes	Nyctimene_cephalotes	Mammal	Chiroptera	Pteropodidae	Nyctimene	3.76584	3.76584	0	Jones et al. 2009	Jones et al. 2009
Nyctimene major	Nyctimene_major	Mammal	Chiroptera	Pteropodidae	Nyctimene	4.67795	4.6127	0.0652448	Jones et al. 2009	Jones et al. 2009
Nyctimene robinsoni	Nyctimene_robinsoni	Mammal	Chiroptera	Pteropodidae	Nyctimene	3.97594	3.88362	0.0923128	Jones et al. 2009	Jones et al. 2009
Nyctimene vizcaccia	Nyctimene_vizcaccia	Mammal	Chiroptera	Pteropodidae	Nyctimene	3.72388	3.71052	0.0133659	Jones et al. 2009	Jones et al. 2009
Nyctinomops aurispinosus	Nyctinomops_aurispinosus	Mammal	Chiroptera	Molossidae	Nyctinomops	2.93916	2.83321	0.105949	Jones et al. 2009	Jones et al. 2009
Nyctinomops femorosaccus	Nyctinomops_femorosaccus	Mammal	Chiroptera	Molossidae	Nyctinomops	2.67415	2.69124	-0.0170944	Jones et al. 2009	Jones et al. 2009
Nyctinomops laticaudatus	Nyctinomops_laticaudatus	Mammal	Chiroptera	Molossidae	Nyctinomops	2.48491	2.52038	-0.0354744	Jones et al. 2009	Jones et al. 2009
Ochotona dauurica	Ochotona_dauurica	Mammal	Lagomorpha	Ochotonidae	Ochotona	4.67283	4.54148	0.131344	Jones et al. 2009	Jones et al. 2009
Ochotona princeps	Ochotona_princeps	Mammal	Lagomorpha	Ochotonidae	Ochotona	5.09222	5.16621	-0.0739982	Jones et al. 2009	Jones et al. 2009
Ochrotomys nuttalli	Ochrotomys_nuttalli	Mammal	Rodentia	Cricetidae	Ochrotomys	3.10414	3.17722	-0.073082	Jones et al. 2009	Jones et al. 2009
Octodon degus	Octodon_degus	Mammal	Rodentia	Octodontidae	Octodon	5.27351	5.34425	-0.0707341	Jones et al. 2009	Jones et al. 2009
Odobenus rosmarus	Odobenus_rosmarus	Mammal	Carnivora	Odobenidae	Odobenus	13.6268	14.043	-0.416258	Jones et al. 2009	Jones et al. 2009
Odocoileus hemionus	Odocoileus_hemionus	Mammal	Artiodactyla	Cervidae	Odocoileus	11.1106	11.646	-0.535376	Jones et al. 2009	Jones et al. 2009
Odocoileus virginianus	Odocoileus_virginianus	Mammal	Artiodactyla	Cervidae	Odocoileus	10.9121	11.3954	-0.483375	Jones et al. 2009	Jones et al. 2009
Oligoryzomys nigripes	Oligoryzomys_nigripes	Mammal	Rodentia	Cricetidae	Oligoryzomys	2.8679	3.054	-0.186102	Jones et al. 2009	Jones et al. 2009
Ommatophoca rossii	Ommatophoca_rossii	Mammal	Carnivora	Phocidae	Ommatophoca	12.1782	12.1802	-0.00205444	Jones et al. 2009	Jones et al. 2009
Ondatra zibethicus	Ondatra_zibethicus	Mammal	Rodentia	Cricetidae	Ondatra	7.28713	7.31964	-0.0325067	Jones et al. 2009	Jones et al. 2009
Onychogalea unguifera	Onychogalea_unguifera	Mammal	Diprotodontia	Macropodidae	Onychogalea	8.66561	8.92266	-0.257045	Jones et al. 2009	Jones et al. 2009
Onychomys leucogaster	Onychomys_leucogaster	Mammal	Rodentia	Cricetidae	Onychomys	3.35864	3.32683	0.0318048	Jones et al. 2009	Jones et al. 2009
Onychomys torridus	Onychomys_torridus	Mammal	Rodentia	Cricetidae	Onychomys	3.10906	3.07038	0.0386851	Jones et al. 2009	Jones et al. 2009
Orcinus orca	Orcinus_orca	Mammal	Artiodactyla	Delphinidae	Orcinus	15.5099	16.0107	-0.500775	Jones et al. 2009	Jones et al. 2009
Oreamnos americanus	Oreamnos_americanus	Mammal	Artiodactyla	Bovidae	Oreamnos	10.9746	11.4598	-0.485145	Jones et al. 2009	Jones et al. 2009
Oreotragus oreotragus	Oreotragus_oreotragus	Mammal	Artiodactyla	Bovidae	Oreotragus	9.4727	9.4727	0	Jones et al. 2009	Jones et al. 2009
Ornithorhynchus anatinus	Ornithorhynchus_anatinus	Mammal	Monotremata	Ornithorhynchidae	Ornithorhynchus	7.04752	7.40853	-0.361013	Jones et al. 2009	Jones et al. 2009
Oryctolagus cuniculus	Oryctolagus_cuniculus	Mammal	Lagomorpha	Leporidae	Oryctolagus	7.27136	7.66692	-0.395568	Jones et al. 2009	Jones et al. 2009
Oryx gazella	Oryx_gazella	Mammal	Artiodactyla	Bovidae	Oryx	12.1335	12.2784	-0.144891	Jones et al. 2009	Jones et al. 2009
Oryzomys palustris	Oryzomys_palustris	Mammal	Rodentia	Cricetidae	Oryzomys	3.61308	3.93045	-0.317374	Jones et al. 2009	Jones et al. 2009
Oryzorictes hova	Oryzorictes_hova	Mammal	Afrosoricida	Tenrecidae	Oryzorictes	3.72569	3.38439	0.341303	Jones et al. 2009	Jones et al. 2009
Otaria byronia	Otaria_byronia	Mammal	Carnivora	Otariidae	Otaria	11.7943	12.5062	-0.711839	Jones et al. 2009	Jones et al. 2009
Otocyon megalotis	Otocyon_megalotis	Mammal	Carnivora	Canidae	Otocyon	8.31232	8.32422	-0.0118958	Jones et al. 2009	Jones et al. 2009
Otolemur crassicaudatus	Otolemur_crassicaudatus	Mammal	Primates	Galagidae	Otolemur	7.03384	7.22694	-0.193092	Jones et al. 2009	Jones et al. 2009
Otolemur garnettii	Otolemur_garnettii	Mammal	Primates	Galagidae	Otolemur	6.594	6.71174	-0.117737	Jones et al. 2009	Jones et al. 2009
Otomops martiensseni	Otomops_martiensseni	Mammal	Chiroptera	Molossidae	Otomops	3.34815	3.5175	-0.16935	Jones et al. 2009	Jones et al. 2009
Otomys angoniensis	Otomys_angoniensis	Mammal	Rodentia	Muridae	Otomys	4.57058	4.4987	0.0718808	Jones et al. 2009	Jones et al. 2009
Otonycteris hemprichii	Otonycteris_hemprichii	Mammal	Chiroptera	Vespertilionidae	Otonycteris	3.20275	3.2068	-0.0040568	Jones et al. 2009	Jones et al. 2009
Otospermophilus beecheyi	Otospermophilus_beecheyi	Mammal	Rodentia	Sciuridae	Otospermophilus	6.31169	6.57609	-0.264397	Jones et al. 2009	Jones et al. 2009
Otospermophilus variegatus	Otospermophilus_variegatus	Mammal	Rodentia	Sciuridae	Otospermophilus	6.45169	6.57958	-0.127881	Jones et al. 2009	Jones et al. 2009
Ourebia ourebi	Ourebia_ourebi	Mammal	Artiodactyla	Bovidae	Ourebia	9.79813	9.68034	0.117783	Jones et al. 2009	Jones et al. 2009
Ovibos moschatus	Ovibos_moschatus	Mammal	Artiodactyla	Bovidae	Ovibos	12.4345	12.8947	-0.460174	Jones et al. 2009	Jones et al. 2009
Ovis ammon	Ovis_ammon	Mammal	Artiodactyla	Bovidae	Ovis	11.0666	11.7668	-0.700154	Jones et al. 2009	Jones et al. 2009
Ovis canadensis	Ovis_canadensis	Mammal	Artiodactyla	Bovidae	Ovis	11.1542	11.5626	-0.408356	Jones et al. 2009	Jones et al. 2009
Ovis dalli	Ovis_dalli	Mammal	Artiodactyla	Bovidae	Ovis	10.8009	11.3043	-0.503325	Jones et al. 2009	Jones et al. 2009
Ovis nivicola	Ovis_nivicola	Mammal	Artiodactyla	Bovidae	Ovis	10.9047	11.575	-0.670229	Jones et al. 2009	Jones et al. 2009
Oxymycterus rufus	Oxymycterus_rufus	Mammal	Rodentia	Cricetidae	Oxymycterus	4.33336	4.52613	-0.192766	Jones et al. 2009	Jones et al. 2009
Pagophilus groenlandicus	Pagophilus_groenlandicus	Mammal	Carnivora	Phocidae	Pagophilus	11.7714	11.7943	-0.0229018	Jones et al. 2009	Jones et al. 2009
Paguma larvata	Paguma_larvata	Mammal	Carnivora	Viverridae	Paguma	8.51719	8.38936	0.127833	Jones et al. 2009	Jones et al. 2009
Pan paniscus	Pan_paniscus	Mammal	Primates	Hominidae	Pan	10.3756	10.5713	-0.195745	Jones et al. 2009	Jones et al. 2009
Pan troglodytes	Pan_troglodytes	Mammal	Primates	Hominidae	Pan	10.6224	10.9219	-0.29946	Jones et al. 2009	Jones et al. 2009
Panthera leo	Panthera_leo	Mammal	Carnivora	Felidae	Panthera	11.8167	12.0788	-0.26208	Jones et al. 2009	Jones et al. 2009
Panthera onca	Panthera_onca	Mammal	Carnivora	Felidae	Panthera	11.2593	11.3193	-0.060018	Jones et al. 2009	Jones et al. 2009
Panthera pardus	Panthera_pardus	Mammal	Carnivora	Felidae	Panthera	10.579	11.0898	-0.510826	Jones et al. 2009	Jones et al. 2009
Panthera tigris	Panthera_tigris	Mammal	Carnivora	Felidae	Panthera	11.783	12.16	-0.377076	Jones et al. 2009	Jones et al. 2009
Panthera uncia	Panthera_uncia	Mammal	Carnivora	Felidae	Panthera	10.389	10.389	0	Jones et al. 2009	Jones et al. 2009
Papio anubis	Papio_anubis	Mammal	Primates	Cercopithecidae	Papio	9.51272	10.1512	-0.638494	Jones et al. 2009	Jones et al. 2009
Papio cynocephalus	Papio_cynocephalus	Mammal	Primates	Cercopithecidae	Papio	9.37673	9.98353	-0.606798	Jones et al. 2009	Jones et al. 2009
Papio hamadryas	Papio_hamadryas	Mammal	Primates	Cercopithecidae	Papio	9.42294	9.90515	-0.482217	Jones et al. 2009	Jones et al. 2009
Papio papio	Papio_papio	Mammal	Primates	Cercopithecidae	Papio	9.57206	10.1659	-0.593789	Jones et al. 2009	Jones et al. 2009
Papio ursinus	Papio_ursinus	Mammal	Primates	Cercopithecidae	Papio	9.60285	10.1819	-0.57909	Jones et al. 2009	Jones et al. 2009
Paracynictis selousi	Paracynictis_selousi	Mammal	Carnivora	Herpestidae	Paracynictis	7.40245	7.47307	-0.0706176	Jones et al. 2009	Jones et al. 2009
Paradoxurus hermaphroditus	Paradoxurus_hermaphroditus	Mammal	Carnivora	Viverridae	Paradoxurus	7.90101	8.10168	-0.200671	Jones et al. 2009	Jones et al. 2009
Paradoxurus zeylonensis	Paradoxurus_zeylonensis	Mammal	Carnivora	Viverridae	Paradoxurus	7.74066	8.10168	-0.361013	Jones et al. 2009	Jones et al. 2009
Parahyaena brunnea	Parahyaena_brunnea	Mammal	Carnivora	Hyaenidae	Parahyaena	10.6897	10.662	0.0277154	Jones et al. 2009	Jones et al. 2009
Paramelomys levipes	Paramelomys_levipes	Mammal	Rodentia	Muridae	Paramelomys	4.35927	4.483	-0.123733	Jones et al. 2009	Jones et al. 2009
Paranyctimene raptor	Paranyctimene_raptor	Mammal	Chiroptera	Pteropodidae	Paranyctimene	3.21286	3.21888	-0.00601807	Jones et al. 2009	Jones et al. 2009
Parascalops breweri	Parascalops_breweri	Mammal	Eulipotyphla	Talpidae	Parascalops	3.83838	3.87909	-0.04071	Jones et al. 2009	Jones et al. 2009
Pedetes capensis	Pedetes_capensis	Mammal	Rodentia	Pedetidae	Pedetes	7.81561	7.89357	-0.0779615	Jones et al. 2009	Jones et al. 2009
Pelea capreolus	Pelea_capreolus	Mammal	Artiodactyla	Bovidae	Pelea	10.1266	10.1266	0	Jones et al. 2009	Jones et al. 2009
Perameles nasuta	Perameles_nasuta	Mammal	Peramelemorphia	Peramelidae	Perameles	6.75577	6.90776	-0.151986	Jones et al. 2009	Jones et al. 2009
Perodicticus potto	Perodicticus_potto	Mammal	Primates	Lorisidae	Perodicticus	6.9269	7.09008	-0.163173	Jones et al. 2009	Jones et al. 2009
Perognathus fasciatus	Perognathus_fasciatus	Mammal	Rodentia	Heteromyidae	Perognathus	2.38324	2.34373	0.039516	Jones et al. 2009	Jones et al. 2009
Perognathus flavescens	Perognathus_flavescens	Mammal	Rodentia	Heteromyidae	Perognathus	2.06686	2.27213	-0.205263	Jones et al. 2009	Jones et al. 2009
Perognathus longimembris	Perognathus_longimembris	Mammal	Rodentia	Heteromyidae	Perognathus	2.11986	2.07631	0.0435518	Jones et al. 2009	Jones et al. 2009
Perognathus merriami	Perognathus_merriami	Mammal	Rodentia	Heteromyidae	Perognathus	1.8563	1.98787	-0.131576	Jones et al. 2009	Jones et al. 2009
Perognathus parvus	Perognathus_parvus	Mammal	Rodentia	Heteromyidae	Perognathus	3.01969	3.14127	-0.121582	Jones et al. 2009	Jones et al. 2009
Peromyscus californicus	Peromyscus_californicus	Mammal	Rodentia	Cricetidae	Peromyscus	3.56105	3.51155	0.0495006	Jones et al. 2009	Jones et al. 2009
Peromyscus crinitus	Peromyscus_crinitus	Mammal	Rodentia	Cricetidae	Peromyscus	2.75302	2.71204	0.0409813	Jones et al. 2009	Jones et al. 2009
Peromyscus eremicus	Peromyscus_eremicus	Mammal	Rodentia	Cricetidae	Peromyscus	3.04134	3.13875	-0.097407	Jones et al. 2009	Jones et al. 2009
Peromyscus gossypinus	Peromyscus_gossypinus	Mammal	Rodentia	Cricetidae	Peromyscus	3.28091	3.21687	0.0640374	Jones et al. 2009	Jones et al. 2009
Peromyscus leucopus	Peromyscus_leucopus	Mammal	Rodentia	Cricetidae	Peromyscus	2.87319	2.94472	-0.071528	Jones et al. 2009	Jones et al. 2009
Peromyscus maniculatus	Peromyscus_maniculatus	Mammal	Rodentia	Cricetidae	Peromyscus	2.91854	2.95156	-0.0330202	Jones et al. 2009	Jones et al. 2009
Peromyscus polionotus	Peromyscus_polionotus	Mammal	Rodentia	Cricetidae	Peromyscus	2.81216	2.53897	0.273186	Jones et al. 2009	Jones et al. 2009
Peromyscus stirtoni	Peromyscus_stirtoni	Mammal	Rodentia	Cricetidae	Peromyscus	3.33932	3.39115	-0.0518251	Jones et al. 2009	Jones et al. 2009
Peropteryx kappleri	Peropteryx_kappleri	Mammal	Chiroptera	Emballonuridae	Peropteryx	2.36133	2.15524	0.206081	Jones et al. 2009	Jones et al. 2009
Peropteryx macrotis	Peropteryx_macrotis	Mammal	Chiroptera	Emballonuridae	Peropteryx	1.82455	1.69562	0.128934	Jones et al. 2009	Jones et al. 2009
Petaurista petaurista	Petaurista_petaurista	Mammal	Rodentia	Sciuridae	Petaurista	7.19594	7.13887	0.0570702	Jones et al. 2009	Jones et al. 2009
Petauroides volans	Petauroides_volans	Mammal	Diprotodontia	Pseudocheiridae	Petauroides	7.16755	7.04665	0.120905	Jones et al. 2009	Jones et al. 2009
Petaurus breviceps	Petaurus_breviceps	Mammal	Diprotodontia	Petauridae	Petaurus	4.84733	4.92095	-0.0736219	Jones et al. 2009	Jones et al. 2009
Petrodromus tetradactylus	Petrodromus_tetradactylus	Mammal	Macroscelidea	Macroscelididae	Petrodromus	5.39363	5.37064	0.0229895	Jones et al. 2009	Jones et al. 2009
Petrogale concinna	Petrogale_concinna	Mammal	Diprotodontia	Macropodidae	Petrogale	7.18917	7.17012	0.0190482	Jones et al. 2009	Jones et al. 2009
Petrogale rothschildi	Petrogale_rothschildi	Mammal	Diprotodontia	Macropodidae	Petrogale	8.56598	8.56598	0	Jones et al. 2009	Jones et al. 2009
Phalanger gymnotis	Phalanger_gymnotis	Mammal	Diprotodontia	Phalangeridae	Phalanger	7.78322	8.51719	-0.733969	Jones et al. 2009	Jones et al. 2009
Phalanger lullulae	Phalanger_lullulae	Mammal	Diprotodontia	Phalangeridae	Phalanger	7.47873	7.30988	0.168853	Jones et al. 2009	Jones et al. 2009
Phalanger orientalis	Phalanger_orientalis	Mammal	Diprotodontia	Phalangeridae	Phalanger	7.82405	7.82405	0	Jones et al. 2009	Jones et al. 2009
Phaner furcifer	Phaner_furcifer	Mammal	Primates	Cheirogaleidae	Phaner	5.89715	6.04025	-0.143101	Jones et al. 2009	Jones et al. 2009
Phascogale calura	Phascogale_calura	Mammal	Dasyuromorphia	Dasyuridae	Phascogale	3.60731	3.85439	-0.247086	Jones et al. 2009	Jones et al. 2009
Phascogale tapoatafa	Phascogale_tapoatafa	Mammal	Dasyuromorphia	Dasyuridae	Phascogale	5.09464	5.54908	-0.454437	Jones et al. 2009	Jones et al. 2009
Phascolarctos cinereus	Phascolarctos_cinereus	Mammal	Diprotodontia	Phascolarctidae	Phascolarctos	8.74481	9.13508	-0.390271	Jones et al. 2009	Jones et al. 2009
Philander opossum	Philander_opossum	Mammal	Didelphimorphia	Didelphidae	Philander	6.10925	6.13231	-0.0230653	Jones et al. 2009	Jones et al. 2009
Philantomba maxwellii	Philantomba_maxwellii	Mammal	Artiodactyla	Bovidae	Philantomba	8.9872	8.92266	0.0645385	Jones et al. 2009	Jones et al. 2009
Philantomba monticola	Philantomba_monticola	Mammal	Artiodactyla	Bovidae	Philantomba	8.59184	8.43923	0.152605	Jones et al. 2009	Jones et al. 2009
Phoca largha	Phoca_largha	Mammal	Carnivora	Phocidae	Phoca	11.4001	11.4457	-0.0455867	Jones et al. 2009	Jones et al. 2009
Phoca vitulina	Phoca_vitulina	Mammal	Carnivora	Phocidae	Phoca	11.2141	11.465	-0.25089	Jones et al. 2009	Jones et al. 2009
Phocarctos hookeri	Phocarctos_hookeri	Mammal	Carnivora	Otariidae	Phocarctos	11.9798	12.7396	-0.759839	Jones et al. 2009	Jones et al. 2009
Phocoenoides dalli	Phocoenoides_dalli	Mammal	Artiodactyla	Phocoenidae	Phocoenoides	11.5979	11.6387	-0.040822	Jones et al. 2009	Jones et al. 2009
Phodopus sungorus	Phodopus_sungorus	Mammal	Rodentia	Cricetidae	Phodopus	3.31419	3.61631	-0.302123	Jones et al. 2009	Jones et al. 2009
Phylloderma stenops	Phylloderma_stenops	Mammal	Chiroptera	Phyllostomidae	Phylloderma	4.06903	4.00824	0.0607849	Jones et al. 2009	Jones et al. 2009
Phyllostomus discolor	Phyllostomus_discolor	Mammal	Chiroptera	Phyllostomidae	Phyllostomus	3.55105	3.62958	-0.0785274	Jones et al. 2009	Jones et al. 2009
Phyllostomus elongatus	Phyllostomus_elongatus	Mammal	Chiroptera	Phyllostomidae	Phyllostomus	3.69138	3.71601	-0.0246318	Jones et al. 2009	Jones et al. 2009
Phyllostomus hastatus	Phyllostomus_hastatus	Mammal	Chiroptera	Phyllostomidae	Phyllostomus	4.40611	4.57445	-0.168344	Jones et al. 2009	Jones et al. 2009
Physeter macrocephalus	Physeter_macrocephalus	Mammal	Artiodactyla	Physeteridae	Physeter	16.459	17.5629	-1.10397	Jones et al. 2009	Jones et al. 2009
Pipistrellus eisentrauti	Pipistrellus_eisentrauti	Mammal	Chiroptera	Vespertilionidae	Nycticeinops	1.75786	1.80829	-0.0504309	Jones et al. 2009	Jones et al. 2009
Pipistrellus kuhlii	Pipistrellus_kuhlii	Mammal	Chiroptera	Vespertilionidae	Pipistrellus	1.84055	1.76073	0.0798223	Jones et al. 2009	Jones et al. 2009
Pipistrellus nathusii	Pipistrellus_nathusii	Mammal	Chiroptera	Vespertilionidae	Pipistrellus	2.08567	1.98787	0.0977977	Jones et al. 2009	Jones et al. 2009
Pipistrellus pipistrellus	Pipistrellus_pipistrellus	Mammal	Chiroptera	Vespertilionidae	Pipistrellus	1.77379	1.66582	0.107967	Jones et al. 2009	Jones et al. 2009
Pipistrellus rueppellii	Pipistrellus_rueppellii	Mammal	Chiroptera	Vespertilionidae	Vansonia	2.07944	1.56862	0.510826	Jones et al. 2009	Jones et al. 2009
Pipistrellus rusticus	Pipistrellus_rusticus	Mammal	Chiroptera	Vespertilionidae	Pipistrellus	1.4816	1.38629	0.0953102	Jones et al. 2009	Jones et al. 2009
Pipistrellus subflavus	Pipistrellus_subflavus	Mammal	Chiroptera	Vespertilionidae	Perimyotis	1.90211	1.68455	0.217562	Jones et al. 2009	Jones et al. 2009
Pipistrellus tenuis	Pipistrellus_tenuis	Mammal	Chiroptera	Vespertilionidae	Pipistrellus	0.693147	1.1233	-0.430158	Jones et al. 2009	Jones et al. 2009
Pithecia pithecia	Pithecia_pithecia	Mammal	Primates	Pitheciidae	Pithecia	7.29845	7.4309	-0.13246	Jones et al. 2009	Jones et al. 2009
Platyrrhinus aurarius	Platyrrhinus_aurarius	Mammal	Chiroptera	Phyllostomidae	Platyrrhinus	3.54674	3.51453	0.0322136	Jones et al. 2009	Jones et al. 2009
Platyrrhinus helleri	Platyrrhinus_helleri	Mammal	Chiroptera	Phyllostomidae	Platyrrhinus	2.66026	2.56495	0.0953102	Jones et al. 2009	Jones et al. 2009
Platyrrhinus lineatus	Platyrrhinus_lineatus	Mammal	Chiroptera	Phyllostomidae	Platyrrhinus	3.28448	3.17513	0.109343	Jones et al. 2009	Jones et al. 2009
Plecotus auritus	Plecotus_auritus	Mammal	Chiroptera	Vespertilionidae	Plecotus	2.06686	2.02507	0.0417894	Jones et al. 2009	Jones et al. 2009
Plecotus austriacus	Plecotus_austriacus	Mammal	Chiroptera	Vespertilionidae	Plecotus	1.90211	1.88099	0.0211169	Jones et al. 2009	Jones et al. 2009
Poecilogale albinucha	Poecilogale_albinucha	Mammal	Carnivora	Mustelidae	Poecilogale	5.54713	5.79909	-0.251964	Jones et al. 2009	Jones et al. 2009
Pogonomys macrourus	Pogonomys_macrourus	Mammal	Rodentia	Muridae	Pogonomys	4.29046	4.12552	0.164939	Jones et al. 2009	Jones et al. 2009
Pogonomys sylvestris	Pogonomys_sylvestris	Mammal	Rodentia	Muridae	Pogonomys	3.64284	3.74005	-0.0972122	Jones et al. 2009	Jones et al. 2009
Poliocitellus franklinii	Poliocitellus_franklinii	Mammal	Rodentia	Sciuridae	Poliocitellus	6.07993	6.25575	-0.175817	Jones et al. 2009	Jones et al. 2009
Pongo pygmaeus	Pongo_pygmaeus	Mammal	Primates	Hominidae	Pongo	10.5497	11.2038	-0.654126	Jones et al. 2009	Jones et al. 2009
Potorous tridactylus	Potorous_tridactylus	Mammal	Diprotodontia	Potoroidae	Potorous	6.77575	6.94601	-0.170267	Jones et al. 2009	Jones et al. 2009
Potos flavus	Potos_flavus	Mammal	Carnivora	Procyonidae	Potos	7.6009	7.69621	-0.0953102	Jones et al. 2009	Jones et al. 2009
Praomys tullbergi	Praomys_tullbergi	Mammal	Rodentia	Muridae	Praomys	3.55249	3.63759	-0.0850993	Jones et al. 2009	Jones et al. 2009
Presbytis comata	Presbytis_comata	Mammal	Primates	Cercopithecidae	Presbytis	8.77261	8.7483	0.0243054	Jones et al. 2009	Jones et al. 2009
Presbytis melalophos	Presbytis_melalophos	Mammal	Primates	Cercopithecidae	Presbytis	8.73793	8.7323	0.00562929	Jones et al. 2009	Jones et al. 2009
Presbytis potenziani	Presbytis_potenziani	Mammal	Primates	Cercopithecidae	Presbytis	8.76405	8.77956	-0.0155042	Jones et al. 2009	Jones et al. 2009
Presbytis rubicunda	Presbytis_rubicunda	Mammal	Primates	Cercopithecidae	Presbytis	8.73793	8.74034	-0.00240288	Jones et al. 2009	Jones et al. 2009
Prionailurus bengalensis	Prionailurus_bengalensis	Mammal	Carnivora	Felidae	Prionailurus	7.71869	8.10168	-0.382992	Jones et al. 2009	Jones et al. 2009
Prionailurus rubiginosus	Prionailurus_rubiginosus	Mammal	Carnivora	Felidae	Prionailurus	7.1309	7.38399	-0.253091	Jones et al. 2009	Jones et al. 2009
Prionailurus viverrinus	Prionailurus_viverrinus	Mammal	Carnivora	Felidae	Prionailurus	8.7483	9.33256	-0.584253	Jones et al. 2009	Jones et al. 2009
Prionodon linsang	Prionodon_linsang	Mammal	Carnivora	Prionodontidae	Prionodon	6.57925	6.42972	0.149532	Jones et al. 2009	Jones et al. 2009
Procapra gutturosa	Procapra_gutturosa	Mammal	Artiodactyla	Bovidae	Procapra	10.0858	10.3577	-0.271934	Jones et al. 2009	Jones et al. 2009
Procavia capensis	Procavia_capensis	Mammal	Hyracoidea	Procaviidae	Procavia	8.18869	8.29405	-0.105361	Jones et al. 2009	Jones et al. 2009
Procolobus verus	Procolobus_verus	Mammal	Primates	Cercopithecidae	Procolobus	8.34284	8.45532	-0.112478	Jones et al. 2009	Jones et al. 2009
Procyon cancrivorus	Procyon_cancrivorus	Mammal	Carnivora	Procyonidae	Procyon	8.74353	8.93984	-0.196311	Jones et al. 2009	Jones et al. 2009
Procyon lotor	Procyon_lotor	Mammal	Carnivora	Procyonidae	Procyon	8.75147	8.76833	-0.0168573	Jones et al. 2009	Jones et al. 2009
Promops centralis	Promops_centralis	Mammal	Chiroptera	Molossidae	Promops	3.39115	3.2068	0.184344	Jones et al. 2009	Jones et al. 2009
Propithecus diadema	Propithecus_diadema	Mammal	Primates	Indriidae	Propithecus	8.68904	8.92266	-0.233615	Jones et al. 2009	Jones et al. 2009
Propithecus verreauxi	Propithecus_verreauxi	Mammal	Primates	Indriidae	Propithecus	8.10978	8.21609	-0.106312	Jones et al. 2009	Jones et al. 2009
Proteles cristata	Proteles_cristata	Mammal	Carnivora	Hyaenidae	Proteles	9.03121	9.02642	0.00479617	Jones et al. 2009	Jones et al. 2009
Pseudantechinus bilarni	Pseudantechinus_bilarni	Mammal	Dasyuromorphia	Dasyuridae	Pseudantechinus	3.08801	3.09364	-0.00562894	Jones et al. 2009	Jones et al. 2009
Pseudantechinus macdonnellensis	Pseudantechinus_macdonnellensis	Mammal	Dasyuromorphia	Dasyuridae	Pseudantechinus	3.4012	3.29953	0.101664	Jones et al. 2009	Jones et al. 2009
Pseudocheirus peregrinus	Pseudocheirus_peregrinus	Mammal	Diprotodontia	Pseudocheiridae	Pseudocheirus	6.82676	6.91968	-0.0929217	Jones et al. 2009	Jones et al. 2009
Pseudois nayaur	Pseudois_nayaur	Mammal	Artiodactyla	Bovidae	Pseudois	10.6213	11.0104	-0.389071	Jones et al. 2009	Jones et al. 2009
Pseudomys higginsi	Pseudomys_higginsi	Mammal	Rodentia	Muridae	Pseudomys	4.16434	4.1851	-0.020762	Jones et al. 2009	Jones et al. 2009
Pseudomys novaehollandiae	Pseudomys_novaehollandiae	Mammal	Rodentia	Muridae	Pseudomys	2.70805	2.86979	-0.161741	Jones et al. 2009	Jones et al. 2009
Pteralopex anceps	Pteralopex_anceps	Mammal	Chiroptera	Pteropodidae	Pteralopex	6.25117	6.40042	-0.149252	Jones et al. 2009	Jones et al. 2009
Pteronotus davyi	Pteronotus_davyi	Mammal	Chiroptera	Mormoopidae	Pteronotus	2.23324	2.10413	0.129101	Jones et al. 2009	Jones et al. 2009
Pteronotus gymnonotus	Pteronotus_gymnonotus	Mammal	Chiroptera	Mormoopidae	Pteronotus	2.63906	2.71138	-0.0723207	Jones et al. 2009	Jones et al. 2009
Pteronotus parnellii	Pteronotus_parnellii	Mammal	Chiroptera	Mormoopidae	Pteronotus	2.92852	2.96527	-0.0367495	Jones et al. 2009	Jones et al. 2009
Pteronotus personatus	Pteronotus_personatus	Mammal	Chiroptera	Mormoopidae	Pteronotus	1.93152	1.95105	-0.0195317	Jones et al. 2009	Jones et al. 2009
Pteronotus quadridens	Pteronotus_quadridens	Mammal	Chiroptera	Mormoopidae	Pteronotus	1.73403	1.54756	0.186466	Jones et al. 2009	Jones et al. 2009
Pteronura brasiliensis	Pteronura_brasiliensis	Mammal	Carnivora	Mustelidae	Pteronura	10.0858	10.2751	-0.189242	Jones et al. 2009	Jones et al. 2009
Pteropus alecto	Pteropus_alecto	Mammal	Chiroptera	Pteropodidae	Pteropus	6.38856	6.68461	-0.29605	Jones et al. 2009	Jones et al. 2009
Pteropus anetianus	Pteropus_anetianus	Mammal	Chiroptera	Pteropodidae	Pteropus	5.94542	5.98519	-0.0397743	Jones et al. 2009	Jones et al. 2009
Pteropus conspicillatus	Pteropus_conspicillatus	Mammal	Chiroptera	Pteropodidae	Pteropus	6.48387	6.69858	-0.214705	Jones et al. 2009	Jones et al. 2009
Pteropus fundatus	Pteropus_fundatus	Mammal	Chiroptera	Pteropodidae	Pteropus	5.23271	5.41165	-0.178934	Jones et al. 2009	Jones et al. 2009
Pteropus giganteus	Pteropus_giganteus	Mammal	Chiroptera	Pteropodidae	Pteropus	6.65028	6.85769	-0.20741	Jones et al. 2009	Jones et al. 2009
Pteropus hypomelanus	Pteropus_hypomelanus	Mammal	Chiroptera	Pteropodidae	Pteropus	6.02224	6.08677	-0.0645385	Jones et al. 2009	Jones et al. 2009
Pteropus livingstonii	Pteropus_livingstonii	Mammal	Chiroptera	Pteropodidae	Pteropus	6.59646	6.48768	0.108779	Jones et al. 2009	Jones et al. 2009
Pteropus neohibernicus	Pteropus_neohibernicus	Mammal	Chiroptera	Pteropodidae	Pteropus	6.82799	6.95892	-0.130933	Jones et al. 2009	Jones et al. 2009
Pteropus ornatus	Pteropus_ornatus	Mammal	Chiroptera	Pteropodidae	Pteropus	5.92693	5.65249	0.274437	Jones et al. 2009	Jones et al. 2009
Pteropus personatus	Pteropus_personatus	Mammal	Chiroptera	Pteropodidae	Pteropus	4.91265	4.77912	0.133531	Jones et al. 2009	Jones et al. 2009
Pteropus pohlei	Pteropus_pohlei	Mammal	Chiroptera	Pteropodidae	Pteropus	5.82305	5.8522	-0.0291566	Jones et al. 2009	Jones et al. 2009
Pteropus poliocephalus	Pteropus_poliocephalus	Mammal	Chiroptera	Pteropodidae	Pteropus	6.48402	6.68907	-0.205042	Jones et al. 2009	Jones et al. 2009
Pteropus rayneri	Pteropus_rayneri	Mammal	Chiroptera	Pteropodidae	Pteropus	6.30035	6.36776	-0.0674155	Jones et al. 2009	Jones et al. 2009
Pteropus rodricensis	Pteropus_rodricensis	Mammal	Chiroptera	Pteropodidae	Pteropus	5.49717	5.57215	-0.0749858	Jones et al. 2009	Jones et al. 2009
Pteropus scapulatus	Pteropus_scapulatus	Mammal	Chiroptera	Pteropodidae	Pteropus	6.09244	6.04579	0.0466456	Jones et al. 2009	Jones et al. 2009
Pteropus seychellensis	Pteropus_seychellensis	Mammal	Chiroptera	Pteropodidae	Pteropus	5.95894	6.18167	-0.22273	Jones et al. 2009	Jones et al. 2009
Pteropus tonganus	Pteropus_tonganus	Mammal	Chiroptera	Pteropodidae	Pteropus	5.97296	6.64199	-0.669028	Jones et al. 2009	Jones et al. 2009
Pteropus vampyrus	Pteropus_vampyrus	Mammal	Chiroptera	Pteropodidae	Pteropus	6.81235	6.91771	-0.105361	Jones et al. 2009	Jones et al. 2009
Pteropus vetulus	Pteropus_vetulus	Mammal	Chiroptera	Pteropodidae	Pteropus	5.0876	4.89784	0.189757	Jones et al. 2009	Jones et al. 2009
Pteropus voeltzkowi	Pteropus_voeltzkowi	Mammal	Chiroptera	Pteropodidae	Pteropus	6.24417	6.29157	-0.0474022	Jones et al. 2009	Jones et al. 2009
Pteropus woodfordi	Pteropus_woodfordi	Mammal	Chiroptera	Pteropodidae	Pteropus	4.8123	4.7505	0.061799	Jones et al. 2009	Jones et al. 2009
Puma concolor	Puma_concolor	Mammal	Carnivora	Felidae	Puma	10.5866	11.0666	-0.480054	Jones et al. 2009	Jones et al. 2009
Pusa caspica	Pusa_caspica	Mammal	Carnivora	Phocidae	Pusa	10.9151	11.0469	-0.131825	Jones et al. 2009	Jones et al. 2009
Pusa hispida	Pusa_hispida	Mammal	Carnivora	Phocidae	Pusa	11.0535	11.2363	-0.182761	Jones et al. 2009	Jones et al. 2009
Pusa sibirica	Pusa_sibirica	Mammal	Carnivora	Phocidae	Pusa	11.378	11.2991	0.0788512	Jones et al. 2009	Jones et al. 2009
Pygathrix nemaeus	Pygathrix_nemaeus	Mammal	Primates	Cercopithecidae	Pygathrix	9.03896	9.44145	-0.402493	Jones et al. 2009	Jones et al. 2009
Pygathrix nigripes	Pygathrix_nigripes	Mammal	Primates	Cercopithecidae	Pygathrix	9.07108	9.48037	-0.409289	Jones et al. 2009	Jones et al. 2009
Rangifer tarandus	Rangifer_tarandus	Mammal	Artiodactyla	Cervidae	Rangifer	11.4432	11.9915	-0.548268	Jones et al. 2009	Jones et al. 2009
Raphicerus campestris	Raphicerus_campestris	Mammal	Artiodactyla	Bovidae	Raphicerus	9.25913	9.25913	0	Jones et al. 2009	Jones et al. 2009
Rattus fuscipes	Rattus_fuscipes	Mammal	Rodentia	Muridae	Rattus	4.7471	4.80811	-0.0610073	Jones et al. 2009	Jones et al. 2009
Rattus lutreolus	Rattus_lutreolus	Mammal	Rodentia	Muridae	Rattus	4.49379	4.86326	-0.369464	Jones et al. 2009	Jones et al. 2009
Rattus niobe	Rattus_niobe	Mammal	Rodentia	Muridae	Rattus	3.70868	3.83298	-0.124298	Jones et al. 2009	Jones et al. 2009
Rattus nitidus	Rattus_nitidus	Mammal	Rodentia	Muridae	Rattus	4.50756	4.71223	-0.204672	Jones et al. 2009	Jones et al. 2009
Rattus norvegicus	Rattus_norvegicus	Mammal	Rodentia	Muridae	Rattus	5.51222	5.80792	-0.295699	Jones et al. 2009	Jones et al. 2009
Rattus rattus	Rattus_rattus	Mammal	Rodentia	Muridae	Rattus	5.12871	5.19711	-0.0684003	Jones et al. 2009	Jones et al. 2009
Rattus verecundus	Rattus_verecundus	Mammal	Rodentia	Muridae	Rattus	4.01458	4.14946	-0.134884	Jones et al. 2009	Jones et al. 2009
Redunca arundinum	Redunca_arundinum	Mammal	Artiodactyla	Bovidae	Redunca	10.7996	10.9853	-0.185717	Jones et al. 2009	Jones et al. 2009
Redunca fulvorufula	Redunca_fulvorufula	Mammal	Artiodactyla	Bovidae	Redunca	10.2853	10.309	-0.0236099	Jones et al. 2009	Jones et al. 2009
Redunca redunca	Redunca_redunca	Mammal	Artiodactyla	Bovidae	Redunca	10.4913	10.669	-0.177681	Jones et al. 2009	Jones et al. 2009
Reithrodontomys fulvescens	Reithrodontomys_fulvescens	Mammal	Rodentia	Cricetidae	Reithrodontomys	2.41948	2.44061	-0.0211275	Jones et al. 2009	Jones et al. 2009
Reithrodontomys humulis	Reithrodontomys_humulis	Mammal	Rodentia	Cricetidae	Reithrodontomys	2.15756	2.12226	0.0352978	Jones et al. 2009	Jones et al. 2009
Reithrodontomys megalotis	Reithrodontomys_megalotis	Mammal	Rodentia	Cricetidae	Reithrodontomys	2.5337	2.4248	0.108894	Jones et al. 2009	Jones et al. 2009
Rhinoceros unicornis	Rhinoceros_unicornis	Mammal	Perissodactyla	Rhinocerotidae	Rhinoceros	14.3251	14.5758	-0.250714	Jones et al. 2009	Jones et al. 2009
Rhinolophus arcuatus	Rhinolophus_arcuatus	Mammal	Chiroptera	Rhinolophidae	Rhinolophus	2.22462	2.11021	0.11441	Jones et al. 2009	Jones et al. 2009
Rhinolophus blasii	Rhinolophus_blasii	Mammal	Chiroptera	Rhinolophidae	Rhinolophus	2.29253	2.34181	-0.049271	Jones et al. 2009	Jones et al. 2009
Rhinolophus darlingi	Rhinolophus_darlingi	Mammal	Chiroptera	Rhinolophidae	Rhinolophus	2.19722	2.12226	0.074963	Jones et al. 2009	Jones et al. 2009
Rhinolophus denti	Rhinolophus_denti	Mammal	Chiroptera	Rhinolophidae	Rhinolophus	1.88707	1.74047	0.146603	Jones et al. 2009	Jones et al. 2009
Rhinolophus euryale	Rhinolophus_euryale	Mammal	Chiroptera	Rhinolophidae	Rhinolophus	2.12823	2.06686	0.0613689	Jones et al. 2009	Jones et al. 2009
Rhinolophus ferrumequinum	Rhinolophus_ferrumequinum	Mammal	Chiroptera	Rhinolophidae	Rhinolophus	3.03495	2.91326	0.121697	Jones et al. 2009	Jones et al. 2009
Rhinolophus fumigatus	Rhinolophus_fumigatus	Mammal	Chiroptera	Rhinolophidae	Rhinolophus	2.66723	2.44235	0.224881	Jones et al. 2009	Jones et al. 2009
Rhinolophus hildebrandtii	Rhinolophus_hildebrandtii	Mammal	Chiroptera	Rhinolophidae	Rhinolophus	3.28279	3.23606	0.0467285	Jones et al. 2009	Jones et al. 2009
Rhinolophus hipposideros	Rhinolophus_hipposideros	Mammal	Chiroptera	Rhinolophidae	Rhinolophus	1.55551	1.6901	-0.134586	Jones et al. 2009	Jones et al. 2009
Rhinolophus megaphyllus	Rhinolophus_megaphyllus	Mammal	Chiroptera	Rhinolophidae	Rhinolophus	2.3979	2.25129	0.146603	Jones et al. 2009	Jones et al. 2009
Rhinolophus mehelyi	Rhinolophus_mehelyi	Mammal	Chiroptera	Rhinolophidae	Rhinolophus	2.6174	2.61007	0.00732604	Jones et al. 2009	Jones et al. 2009
Rhinolophus rouxii	Rhinolophus_rouxii	Mammal	Chiroptera	Rhinolophidae	Rhinolophus	2.43317	2.53131	-0.0981384	Jones et al. 2009	Jones et al. 2009
Rhinolophus simulator	Rhinolophus_simulator	Mammal	Chiroptera	Rhinolophidae	Rhinolophus	2.2192	2.07944	0.139762	Jones et al. 2009	Jones et al. 2009
Rhinophylla pumilio	Rhinophylla_pumilio	Mammal	Chiroptera	Phyllostomidae	Rhinophylla	2.34181	2.24071	0.101096	Jones et al. 2009	Jones et al. 2009
Rhinopithecus avunculus	Rhinopithecus_avunculus	Mammal	Primates	Cercopithecidae	Rhinopithecus	9.01999	9.53242	-0.512437	Jones et al. 2009	Jones et al. 2009
Rhinopithecus bieti	Rhinopithecus_bieti	Mammal	Primates	Cercopithecidae	Rhinopithecus	9.13992	9.61581	-0.475888	Jones et al. 2009	Jones et al. 2009
Rhinopithecus brelichi	Rhinopithecus_brelichi	Mammal	Primates	Cercopithecidae	Rhinopithecus	8.96188	9.58878	-0.626898	Jones et al. 2009	Jones et al. 2009
Rhinopithecus roxellana	Rhinopithecus_roxellana	Mammal	Primates	Cercopithecidae	Rhinopithecus	9.28266	9.72913	-0.446473	Jones et al. 2009	Jones et al. 2009
Rhinopoma hardwickii	Rhinopoma_hardwickii	Mammal	Chiroptera	Rhinopomatidae	Rhinopoma	2.76001	2.79576	-0.0357458	Jones et al. 2009	Jones et al. 2009
Rhinopoma microphyllum	Rhinopoma_microphyllum	Mammal	Chiroptera	Rhinopomatidae	Rhinopoma	3.28653	3.45789	-0.171358	Jones et al. 2009	Jones et al. 2009
Rhogeessa tumida	Rhogeessa_tumida	Mammal	Chiroptera	Vespertilionidae	Rhogeessa	1.38629	1.25276	0.133531	Jones et al. 2009	Jones et al. 2009
Rhynchocyon chrysopygus	Rhynchocyon_chrysopygus	Mammal	Macroscelidea	Macroscelididae	Rhynchocyon	6.29791	6.27558	0.0223293	Jones et al. 2009	Jones et al. 2009
Rhynchogale melleri	Rhynchogale_melleri	Mammal	Carnivora	Herpestidae	Rhynchogale	7.56008	7.745	-0.184922	Jones et al. 2009	Jones et al. 2009
Rhynchonycteris naso	Rhynchonycteris_naso	Mammal	Chiroptera	Emballonuridae	Rhynchonycteris	1.48765	1.42712	0.0605305	Jones et al. 2009	Jones et al. 2009
Romerolagus diazi	Romerolagus_diazi	Mammal	Lagomorpha	Leporidae	Romerolagus	6.13396	6.0712	0.0627624	Jones et al. 2009	Jones et al. 2009
Rousettus aegyptiacus	Rousettus_aegyptiacus	Mammal	Chiroptera	Pteropodidae	Rousettus	4.81242	5.0264	-0.213983	Jones et al. 2009	Jones et al. 2009
Rousettus amplexicaudatus	Rousettus_amplexicaudatus	Mammal	Chiroptera	Pteropodidae	Rousettus	4.24691	4.39716	-0.15025	Jones et al. 2009	Jones et al. 2009
Rousettus leschenaultii	Rousettus_leschenaultii	Mammal	Chiroptera	Pteropodidae	Rousettus	4.32082	4.46014	-0.139329	Jones et al. 2009	Jones et al. 2009
Rousettus madagascariensis	Rousettus_madagascariensis	Mammal	Chiroptera	Pteropodidae	Rousettus	3.96462	4.2697	-0.305082	Jones et al. 2009	Jones et al. 2009
Rousettus obliviosus	Rousettus_obliviosus	Mammal	Chiroptera	Pteropodidae	Rousettus	3.7495	3.8221	-0.0725942	Jones et al. 2009	Jones et al. 2009
Rucervus eldii	Rucervus_eldii	Mammal	Artiodactyla	Cervidae	Rucervus	11.1124	11.6195	-0.507087	Jones et al. 2009	Jones et al. 2009
Rupicapra rupicapra	Rupicapra_rupicapra	Mammal	Artiodactyla	Bovidae	Rupicapra	10.2518	10.6132	-0.36137	Jones et al. 2009	Jones et al. 2009
Rusa timorensis	Rusa_timorensis	Mammal	Artiodactyla	Cervidae	Rusa	10.878	11.1982	-0.320168	Jones et al. 2009	Jones et al. 2009
Rusa unicolor	Rusa_unicolor	Mammal	Artiodactyla	Cervidae	Rusa	11.8914	12.3874	-0.49599	Jones et al. 2009	Jones et al. 2009
Saccopteryx bilineata	Saccopteryx_bilineata	Mammal	Chiroptera	Emballonuridae	Saccopteryx	2.13712	2.03034	0.106782	Jones et al. 2009	Jones et al. 2009
Saccopteryx canescens	Saccopteryx_canescens	Mammal	Chiroptera	Emballonuridae	Saccopteryx	1.25276	1.16315	0.0896122	Jones et al. 2009	Jones et al. 2009
Saccostomus campestris	Saccostomus_campestris	Mammal	Rodentia	Nesomyidae	Saccostomus	3.92395	3.95124	-0.0272921	Jones et al. 2009	Jones et al. 2009
Saccostomus mearnsi	Saccostomus_mearnsi	Mammal	Rodentia	Nesomyidae	Saccostomus	4.13196	4.37576	-0.243796	Jones et al. 2009	Jones et al. 2009
Saguinus bicolor	Saguinus_bicolor	Mammal	Primates	Callitrichidae	Saguinus	6.06379	6.06379	0	Jones et al. 2009	Jones et al. 2009
Saguinus fuscicollis	Saguinus_fuscicollis	Mammal	Primates	Callitrichidae	Saguinus	5.90058	5.95842	-0.0578426	Jones et al. 2009	Jones et al. 2009
Saguinus geoffroyi	Saguinus_geoffroyi	Mammal	Primates	Callitrichidae	Saguinus	6.23376	6.30262	-0.0688621	Jones et al. 2009	Jones et al. 2009
Saguinus labiatus	Saguinus_labiatus	Mammal	Primates	Callitrichidae	Saguinus	6.22703	6.11147	0.115563	Jones et al. 2009	Jones et al. 2009
Saguinus midas	Saguinus_midas	Mammal	Primates	Callitrichidae	Saguinus	6.26264	6.28786	-0.0252225	Jones et al. 2009	Jones et al. 2009
Saguinus mystax	Saguinus_mystax	Mammal	Primates	Callitrichidae	Saguinus	6.30901	6.35784	-0.0488335	Jones et al. 2009	Jones et al. 2009
Saguinus nigricollis	Saguinus_nigricollis	Mammal	Primates	Callitrichidae	Saguinus	6.08222	6.15273	-0.0705138	Jones et al. 2009	Jones et al. 2009
Saguinus oedipus	Saguinus_oedipus	Mammal	Primates	Callitrichidae	Saguinus	6.04263	6.12249	-0.07986	Jones et al. 2009	Jones et al. 2009
Saiga tatarica	Saiga_tatarica	Mammal	Artiodactyla	Bovidae	Saiga	10.3011	10.6173	-0.31611	Jones et al. 2009	Jones et al. 2009
Saimiri boliviensis	Saimiri_boliviensis	Mammal	Primates	Cebidae	Saimiri	6.60259	6.93001	-0.327418	Jones et al. 2009	Jones et al. 2009
Saimiri oerstedii	Saimiri_oerstedii	Mammal	Primates	Cebidae	Saimiri	6.53669	6.73281	-0.196115	Jones et al. 2009	Jones et al. 2009
Saimiri sciureus	Saimiri_sciureus	Mammal	Primates	Cebidae	Saimiri	6.53411	6.73973	-0.205619	Jones et al. 2009	Jones et al. 2009
Saimiri ustus	Saimiri_ustus	Mammal	Primates	Cebidae	Saimiri	6.68002	6.81344	-0.133427	Jones et al. 2009	Jones et al. 2009
Saimiri vanzolinii	Saimiri_vanzolinii	Mammal	Primates	Cebidae	Saimiri	6.47697	6.85646	-0.37949	Jones et al. 2009	Jones et al. 2009
Sarcophilus harrisii	Sarcophilus_harrisii	Mammal	Dasyuromorphia	Dasyuridae	Sarcophilus	8.83565	8.85367	-0.0180185	Jones et al. 2009	Jones et al. 2009
Sauromys petrophilus	Sauromys_petrophilus	Mammal	Chiroptera	Molossidae	Sauromys	2.70805	2.54945	0.158605	Jones et al. 2009	Jones et al. 2009
Scalopus aquaticus	Scalopus_aquaticus	Mammal	Eulipotyphla	Talpidae	Scalopus	4.58548	4.43675	0.148726	Jones et al. 2009	Jones et al. 2009
Scapanus latimanus	Scapanus_latimanus	Mammal	Eulipotyphla	Talpidae	Scapanus	4.2932	4.25703	0.0361653	Jones et al. 2009	Jones et al. 2009
Sciurus aberti	Sciurus_aberti	Mammal	Rodentia	Sciuridae	Sciurus	6.43615	6.44413	-0.00798089	Jones et al. 2009	Jones et al. 2009
Sciurus alleni	Sciurus_alleni	Mammal	Rodentia	Sciuridae	Sciurus	6.15095	6.10591	0.0450458	Jones et al. 2009	Jones et al. 2009
Sciurus carolinensis	Sciurus_carolinensis	Mammal	Rodentia	Sciuridae	Sciurus	6.29734	6.31083	-0.0134875	Jones et al. 2009	Jones et al. 2009
Sciurus richmondi	Sciurus_richmondi	Mammal	Rodentia	Sciuridae	Sciurus	5.4943	5.52026	-0.0259649	Jones et al. 2009	Jones et al. 2009
Sciurus vulgaris	Sciurus_vulgaris	Mammal	Rodentia	Sciuridae	Sciurus	5.92959	5.88749	0.0420972	Jones et al. 2009	Jones et al. 2009
Scotoecus hirundo	Scotoecus_hirundo	Mammal	Chiroptera	Vespertilionidae	Scotoecus	2.0149	2.19722	-0.182322	Jones et al. 2009	Jones et al. 2009
Scotonycteris ophiodon	Scotonycteris_ophiodon	Mammal	Chiroptera	Pteropodidae	Casinycteris	4.21951	4.20469	0.0148151	Jones et al. 2009	Jones et al. 2009
Scotonycteris zenkeri	Scotonycteris_zenkeri	Mammal	Chiroptera	Pteropodidae	Scotonycteris	3.01062	3.01062	0	Jones et al. 2009	Jones et al. 2009
Scotophilus dinganii	Scotophilus_dinganii	Mammal	Chiroptera	Vespertilionidae	Scotophilus	3.30689	3.28091	0.0259755	Jones et al. 2009	Jones et al. 2009
Scotophilus heathii	Scotophilus_heathii	Mammal	Chiroptera	Vespertilionidae	Scotophilus	3.5453	3.68888	-0.143582	Jones et al. 2009	Jones et al. 2009
Scotophilus leucogaster	Scotophilus_leucogaster	Mammal	Chiroptera	Vespertilionidae	Scotophilus	3.03495	2.99072	0.0442333	Jones et al. 2009	Jones et al. 2009
Scotophilus nigrita	Scotophilus_nigrita	Mammal	Chiroptera	Vespertilionidae	Scotophilus	3.26957	3.13549	0.134075	Jones et al. 2009	Jones et al. 2009
Scotorepens balstoni	Scotorepens_balstoni	Mammal	Chiroptera	Vespertilionidae	Scotorepens	2.5416	2.37491	0.166696	Jones et al. 2009	Jones et al. 2009
Setonix brachyurus	Setonix_brachyurus	Mammal	Diprotodontia	Macropodidae	Setonix	8.08641	7.97247	0.113944	Jones et al. 2009	Jones et al. 2009
Sigmodon alleni	Sigmodon_alleni	Mammal	Rodentia	Cricetidae	Sigmodon	5.19296	5.18178	0.0111733	Jones et al. 2009	Jones et al. 2009
Sigmodon hispidus	Sigmodon_hispidus	Mammal	Rodentia	Cricetidae	Sigmodon	4.75456	4.88278	-0.128222	Jones et al. 2009	Jones et al. 2009
Sigmodon leucotis	Sigmodon_leucotis	Mammal	Rodentia	Cricetidae	Sigmodon	4.94164	4.8752	0.0664451	Jones et al. 2009	Jones et al. 2009
Sigmodon ochrognathus	Sigmodon_ochrognathus	Mammal	Rodentia	Cricetidae	Sigmodon	4.89035	4.86753	0.0228147	Jones et al. 2009	Jones et al. 2009
Sminthopsis crassicaudata	Sminthopsis_crassicaudata	Mammal	Dasyuromorphia	Dasyuridae	Sminthopsis	2.70805	2.74084	-0.0327898	Jones et al. 2009	Jones et al. 2009
Sminthopsis macroura	Sminthopsis_macroura	Mammal	Dasyuromorphia	Dasyuridae	Sminthopsis	2.99573	3.2581	-0.262364	Jones et al. 2009	Jones et al. 2009
Sminthopsis virginiae	Sminthopsis_virginiae	Mammal	Dasyuromorphia	Dasyuridae	Sminthopsis	3.52636	3.43399	0.0923733	Jones et al. 2009	Jones et al. 2009
Sorex alpinus	Sorex_alpinus	Mammal	Eulipotyphla	Soricidae	Sorex	2.14007	2.04122	0.0988458	Jones et al. 2009	Jones et al. 2009
Sorex araneus	Sorex_araneus	Mammal	Eulipotyphla	Soricidae	Sorex	2.19203	2.30008	-0.108056	Jones et al. 2009	Jones et al. 2009
Sorex arcticus	Sorex_arcticus	Mammal	Eulipotyphla	Soricidae	Sorex	2.95751	2.07944	0.87807	Jones et al. 2009	Jones et al. 2009
Sorex caecutiens	Sorex_caecutiens	Mammal	Eulipotyphla	Soricidae	Sorex	1.79176	1.8718	-0.0800427	Jones et al. 2009	Jones et al. 2009
Sorex cinereus	Sorex_cinereus	Mammal	Eulipotyphla	Soricidae	Sorex	1.45239	1.47648	-0.0240836	Jones et al. 2009	Jones et al. 2009
Sorex coronatus	Sorex_coronatus	Mammal	Eulipotyphla	Soricidae	Sorex	2.22858	2.2091	0.0194814	Jones et al. 2009	Jones et al. 2009
Sorex dispar	Sorex_dispar	Mammal	Eulipotyphla	Soricidae	Sorex	1.56862	1.60944	-0.040822	Jones et al. 2009	Jones et al. 2009
Sorex fumeus	Sorex_fumeus	Mammal	Eulipotyphla	Soricidae	Sorex	1.99945	2.15582	-0.156373	Jones et al. 2009	Jones et al. 2009
Sorex hoyi	Sorex_hoyi	Mammal	Eulipotyphla	Soricidae	Sorex	1.10028	1.15057	-0.0502945	Jones et al. 2009	Jones et al. 2009
Sorex isodon	Sorex_isodon	Mammal	Eulipotyphla	Soricidae	Sorex	2.47654	2.5096	-0.0330609	Jones et al. 2009	Jones et al. 2009
Sorex jacksoni	Sorex_jacksoni	Mammal	Eulipotyphla	Soricidae	Sorex	1.84055	1.70475	0.135802	Jones et al. 2009	Jones et al. 2009
Sorex longirostris	Sorex_longirostris	Mammal	Eulipotyphla	Soricidae	Sorex	0.955511	1.15531	-0.199796	Jones et al. 2009	Jones et al. 2009
Sorex minutissimus	Sorex_minutissimus	Mammal	Eulipotyphla	Soricidae	Sorex	0.916291	0.693147	0.223144	Jones et al. 2009	Jones et al. 2009
Sorex minutus	Sorex_minutus	Mammal	Eulipotyphla	Soricidae	Sorex	1.47648	1.50962	-0.0331398	Jones et al. 2009	Jones et al. 2009
Sorex monticolus	Sorex_monticolus	Mammal	Eulipotyphla	Soricidae	Sorex	1.75786	1.94257	-0.184713	Jones et al. 2009	Jones et al. 2009
Sorex ornatus	Sorex_ornatus	Mammal	Eulipotyphla	Soricidae	Sorex	1.60693	1.72944	-0.122506	Jones et al. 2009	Jones et al. 2009
Sorex palustris	Sorex_palustris	Mammal	Eulipotyphla	Soricidae	Sorex	2.43886	2.70727	-0.268409	Jones et al. 2009	Jones et al. 2009
Sorex trowbridgii	Sorex_trowbridgii	Mammal	Eulipotyphla	Soricidae	Sorex	1.49515	1.52606	-0.0309075	Jones et al. 2009	Jones et al. 2009
Sorex vagrans	Sorex_vagrans	Mammal	Eulipotyphla	Soricidae	Sorex	1.74134	1.79134	-0.0499997	Jones et al. 2009	Jones et al. 2009
Spalacopus cyanus	Spalacopus_cyanus	Mammal	Rodentia	Octodontidae	Spalacopus	4.55388	4.5326	0.0212774	Jones et al. 2009	Jones et al. 2009
Spalax ehrenbergi	Spalax_ehrenbergi	Mammal	Rodentia	Spalacidae	Nannospalax	5.28015	5.38907	-0.108918	Jones et al. 2009	Jones et al. 2009
Speothos venaticus	Speothos_venaticus	Mammal	Carnivora	Canidae	Speothos	8.9872	8.58173	0.405465	Jones et al. 2009	Jones et al. 2009
Sphaerias blanfordi	Sphaerias_blanfordi	Mammal	Chiroptera	Pteropodidae	Sphaerias	3.35341	3.2581	0.0953102	Jones et al. 2009	Jones et al. 2009
Sphaeronycteris toxophyllum	Sphaeronycteris_toxophyllum	Mammal	Chiroptera	Phyllostomidae	Sphaeronycteris	2.68785	2.70136	-0.0135137	Jones et al. 2009	Jones et al. 2009
Spilocuscus maculatus	Spilocuscus_maculatus	Mammal	Diprotodontia	Phalangeridae	Spilocuscus	8.02617	8.69951	-0.673345	Jones et al. 2009	Jones et al. 2009
Spilogale putorius	Spilogale_putorius	Mammal	Carnivora	Mephitidae	Spilogale	6.06379	6.50728	-0.443493	Jones et al. 2009	Jones et al. 2009
Stenella coeruleoalba	Stenella_coeruleoalba	Mammal	Artiodactyla	Delphinidae	Stenella	11.8197	11.9672	-0.147506	Jones et al. 2009	Jones et al. 2009
Sturnira aratathomasi	Sturnira_aratathomasi	Mammal	Chiroptera	Phyllostomidae	Sturnira	3.907	3.86094	0.0460651	Jones et al. 2009	Jones et al. 2009
Sturnira bidens	Sturnira_bidens	Mammal	Chiroptera	Phyllostomidae	Sturnira	2.8679	2.8622	0.00569802	Jones et al. 2009	Jones et al. 2009
Sturnira erythromos	Sturnira_erythromos	Mammal	Chiroptera	Phyllostomidae	Sturnira	2.71469	2.71469	0	Jones et al. 2009	Jones et al. 2009
Sturnira lilium	Sturnira_lilium	Mammal	Chiroptera	Phyllostomidae	Sturnira	2.8622	2.9979	-0.135696	Jones et al. 2009	Jones et al. 2009
Sturnira ludovici	Sturnira_ludovici	Mammal	Chiroptera	Phyllostomidae	Sturnira	3.07883	3.17388	-0.0950466	Jones et al. 2009	Jones et al. 2009
Sturnira tildae	Sturnira_tildae	Mammal	Chiroptera	Phyllostomidae	Sturnira	3.23868	3.26576	-0.027081	Jones et al. 2009	Jones et al. 2009
Suncus murinus	Suncus_murinus	Mammal	Eulipotyphla	Soricidae	Suncus	3.66548	4.09643	-0.430943	Jones et al. 2009	Jones et al. 2009
Suricata suricatta	Suricata_suricatta	Mammal	Carnivora	Herpestidae	Suricata	6.57925	6.60665	-0.027399	Jones et al. 2009	Jones et al. 2009
Sus verrucosus	Sus_verrucosus	Mammal	Artiodactyla	Suidae	Sus	10.6897	11.5917	-0.902067	Jones et al. 2009	Jones et al. 2009
Syconycteris australis	Syconycteris_australis	Mammal	Chiroptera	Pteropodidae	Syconycteris	2.8474	2.86847	-0.0210689	Jones et al. 2009	Jones et al. 2009
Sylvicapra grimmia	Sylvicapra_grimmia	Mammal	Artiodactyla	Bovidae	Sylvicapra	9.74058	9.67878	0.0617961	Jones et al. 2009	Jones et al. 2009
Sylvilagus aquaticus	Sylvilagus_aquaticus	Mammal	Lagomorpha	Leporidae	Sylvilagus	7.61382	7.63289	-0.0190668	Jones et al. 2009	Jones et al. 2009
Sylvilagus audubonii	Sylvilagus_audubonii	Mammal	Lagomorpha	Leporidae	Sylvilagus	6.82898	6.66313	0.16585	Jones et al. 2009	Jones et al. 2009
Sylvilagus floridanus	Sylvilagus_floridanus	Mammal	Lagomorpha	Leporidae	Sylvilagus	7.02613	6.97807	0.0480568	Jones et al. 2009	Jones et al. 2009
Sylvilagus nuttallii	Sylvilagus_nuttallii	Mammal	Lagomorpha	Leporidae	Sylvilagus	6.67241	6.57911	0.0933003	Jones et al. 2009	Jones et al. 2009
Symphalangus syndactylus	Symphalangus_syndactylus	Mammal	Primates	Hylobatidae	Symphalangus	9.26236	9.3147	-0.052337	Jones et al. 2009	Jones et al. 2009
Synaptomys cooperi	Synaptomys_cooperi	Mammal	Rodentia	Cricetidae	Synaptomys	3.3322	3.21084	0.121361	Jones et al. 2009	Jones et al. 2009
Syncerus caffer	Syncerus_caffer	Mammal	Artiodactyla	Bovidae	Syncerus	13.0996	13.2255	-0.125915	Jones et al. 2009	Jones et al. 2009
Tachyglossus aculeatus	Tachyglossus_aculeatus	Mammal	Monotremata	Tachyglossidae	Tachyglossus	8.41183	8.51719	-0.105361	Jones et al. 2009	Jones et al. 2009
Tachyoryctes splendens	Tachyoryctes_splendens	Mammal	Rodentia	Spalacidae	Tachyoryctes	5.3845	5.52146	-0.136966	Jones et al. 2009	Jones et al. 2009
Tadarida aegyptiaca	Tadarida_aegyptiaca	Mammal	Chiroptera	Molossidae	Tadarida	2.85647	2.75366	0.102809	Jones et al. 2009	Jones et al. 2009
Tadarida brasiliensis	Tadarida_brasiliensis	Mammal	Chiroptera	Molossidae	Tadarida	2.55464	2.51649	0.0381539	Jones et al. 2009	Jones et al. 2009
Tadarida fulminans	Tadarida_fulminans	Mammal	Chiroptera	Molossidae	Tadarida	3.66484	3.47507	0.189776	Jones et al. 2009	Jones et al. 2009
Tadarida teniotis	Tadarida_teniotis	Mammal	Chiroptera	Molossidae	Tadarida	3.48124	3.5293	-0.0480573	Jones et al. 2009	Jones et al. 2009
Tamiasciurus hudsonicus	Tamiasciurus_hudsonicus	Mammal	Rodentia	Sciuridae	Tamiasciurus	5.23609	5.38155	-0.145468	Jones et al. 2009	Jones et al. 2009
Tamiops maritimus	Tamiops_maritimus	Mammal	Rodentia	Sciuridae	Tamiops	4.37261	4.23555	0.137053	Jones et al. 2009	Jones et al. 2009
Taphozous georgianus	Taphozous_georgianus	Mammal	Chiroptera	Emballonuridae	Taphozous	3.47507	3.45526	0.0198026	Jones et al. 2009	Jones et al. 2009
Taphozous longimanus	Taphozous_longimanus	Mammal	Chiroptera	Emballonuridae	Taphozous	3.19867	3.46574	-0.267063	Jones et al. 2009	Jones et al. 2009
Tarsipes rostratus	Tarsipes_rostratus	Mammal	Diprotodontia	Tarsipedidae	Tarsipes	2.55205	2.13614	0.415909	Jones et al. 2009	Jones et al. 2009
Tarsius bancanus	Tarsius_bancanus	Mammal	Primates	Tarsiidae	Cephalopachus	5.46272	5.98129	-0.518569	Jones et al. 2009	Jones et al. 2009
Tarsius syrichta	Tarsius_syrichta	Mammal	Primates	Tarsiidae	Carlito	4.74803	4.82129	-0.0732562	Jones et al. 2009	Jones et al. 2009
Tarsius tarsier	Tarsius_tarsier	Mammal	Primates	Tarsiidae	Tarsius	5.07933	5.0876	-0.00826451	Jones et al. 2009	Jones et al. 2009
Tatera indica	Tatera_indica	Mammal	Rodentia	Muridae	Tatera	4.8331	5.13344	-0.30034	Jones et al. 2009	Jones et al. 2009
Taxidea taxus	Taxidea_taxus	Mammal	Carnivora	Mustelidae	Taxidea	8.76171	9.09801	-0.336304	Jones et al. 2009	Jones et al. 2009
Theropithecus gelada	Theropithecus_gelada	Mammal	Primates	Cercopithecidae	Theropithecus	9.42837	9.90723	-0.478857	Jones et al. 2009	Jones et al. 2009
Thomomys bottae	Thomomys_bottae	Mammal	Rodentia	Geomyidae	Thomomys	4.63996	4.99428	-0.354322	Jones et al. 2009	Jones et al. 2009
Thomomys mazama	Thomomys_mazama	Mammal	Rodentia	Geomyidae	Thomomys	4.52143	4.66924	-0.147814	Jones et al. 2009	Jones et al. 2009
Thomomys monticola	Thomomys_monticola	Mammal	Rodentia	Geomyidae	Thomomys	4.36564	4.51196	-0.146315	Jones et al. 2009	Jones et al. 2009
Thomomys talpoides	Thomomys_talpoides	Mammal	Rodentia	Geomyidae	Thomomys	4.65713	4.79469	-0.137558	Jones et al. 2009	Jones et al. 2009
Thoopterus nigrescens	Thoopterus_nigrescens	Mammal	Chiroptera	Pteropodidae	Thoopterus	4.02177	4.17439	-0.152613	Jones et al. 2009	Jones et al. 2009
Thryonomys swinderianus	Thryonomys_swinderianus	Mammal	Rodentia	Thryonomyidae	Thryonomys	7.76748	8.10546	-0.337983	Jones et al. 2009	Jones et al. 2009
Thylogale billardierii	Thylogale_billardierii	Mammal	Diprotodontia	Macropodidae	Thylogale	8.26873	8.91985	-0.651123	Jones et al. 2009	Jones et al. 2009
Thylogale stigmatica	Thylogale_stigmatica	Mammal	Diprotodontia	Macropodidae	Thylogale	8.33086	8.537	-0.206132	Jones et al. 2009	Jones et al. 2009
Thylogale thetis	Thylogale_thetis	Mammal	Diprotodontia	Macropodidae	Thylogale	8.24276	8.85367	-0.610909	Jones et al. 2009	Jones et al. 2009
Thyroptera tricolor	Thyroptera_tricolor	Mammal	Chiroptera	Thyropteridae	Thyroptera	1.50408	1.54756	-0.0434851	Jones et al. 2009	Jones et al. 2009
Tonatia bidens	Tonatia_bidens	Mammal	Chiroptera	Phyllostomidae	Tonatia	3.24064	3.2884	-0.0477646	Jones et al. 2009	Jones et al. 2009
Trachops cirrhosus	Trachops_cirrhosus	Mammal	Chiroptera	Phyllostomidae	Trachops	3.59731	3.59182	0.00549452	Jones et al. 2009	Jones et al. 2009
Trachypithecus cristatus	Trachypithecus_cristatus	Mammal	Primates	Cercopithecidae	Trachypithecus	8.79057	9.05952	-0.268944	Jones et al. 2009	Jones et al. 2009
Trachypithecus geei	Trachypithecus_geei	Mammal	Primates	Cercopithecidae	Trachypithecus	9.08251	9.05952	0.0229895	Jones et al. 2009	Jones et al. 2009
Trachypithecus johnii	Trachypithecus_johnii	Mammal	Primates	Cercopithecidae	Semnopithecus	9.15905	9.04782	0.111226	Jones et al. 2009	Jones et al. 2009
Trachypithecus obscurus	Trachypithecus_obscurus	Mammal	Primates	Cercopithecidae	Trachypithecus	8.76873	9.02401	-0.255281	Jones et al. 2009	Jones et al. 2009
Trachypithecus pileatus	Trachypithecus_pileatus	Mammal	Primates	Cercopithecidae	Trachypithecus	9.22326	9.45329	-0.23003	Jones et al. 2009	Jones et al. 2009
Trachypithecus vetulus	Trachypithecus_vetulus	Mammal	Primates	Cercopithecidae	Semnopithecus	8.82698	9.04782	-0.220842	Jones et al. 2009	Jones et al. 2009
Tragelaphus angasii	Tragelaphus_angasii	Mammal	Artiodactyla	Bovidae	Tragelaphus	11.0718	11.7159	-0.644033	Jones et al. 2009	Jones et al. 2009
Tragelaphus derbianus	Tragelaphus_derbianus	Mammal	Artiodactyla	Bovidae	Tragelaphus	12.9945	13.4225	-0.427938	Jones et al. 2009	Jones et al. 2009
Tragelaphus eurycerus	Tragelaphus_eurycerus	Mammal	Artiodactyla	Bovidae	Tragelaphus	12.3705	12.6484	-0.277825	Jones et al. 2009	Jones et al. 2009
Tragelaphus imberbis	Tragelaphus_imberbis	Mammal	Artiodactyla	Bovidae	Tragelaphus	11.2299	11.5129	-0.283026	Jones et al. 2009	Jones et al. 2009
Tragelaphus oryx	Tragelaphus_oryx	Mammal	Artiodactyla	Bovidae	Tragelaphus	12.9542	13.3113	-0.357148	Jones et al. 2009	Jones et al. 2009
Tragelaphus scriptus	Tragelaphus_scriptus	Mammal	Artiodactyla	Bovidae	Tragelaphus	10.345	10.8047	-0.459702	Jones et al. 2009	Jones et al. 2009
Tragelaphus spekii	Tragelaphus_spekii	Mammal	Artiodactyla	Bovidae	Tragelaphus	10.8967	11.5253	-0.628609	Jones et al. 2009	Jones et al. 2009
Tragelaphus strepsiceros	Tragelaphus_strepsiceros	Mammal	Artiodactyla	Bovidae	Tragelaphus	12.0391	12.3737	-0.334571	Jones et al. 2009	Jones et al. 2009
Tragulus javanicus	Tragulus_javanicus	Mammal	Artiodactyla	Tragulidae	Tragulus	7.28619	7.17012	0.116072	Jones et al. 2009	Jones et al. 2009
Tragulus napu	Tragulus_napu	Mammal	Artiodactyla	Tragulidae	Tragulus	8.68271	8.66561	0.0170944	Jones et al. 2009	Jones et al. 2009
Tremarctos ornatus	Tremarctos_ornatus	Mammal	Carnivora	Ursidae	Tremarctos	10.9241	11.9907	-1.06657	Jones et al. 2009	Jones et al. 2009
Trichosurus vulpecula	Trichosurus_vulpecula	Mammal	Diprotodontia	Phalangeridae	Trichosurus	7.78322	8.11672	-0.333492	Jones et al. 2009	Jones et al. 2009
Trinycteris nicefori	Trinycteris_nicefori	Mammal	Chiroptera	Phyllostomidae	Trinycteris	2.16045	2.05091	0.109532	Jones et al. 2009	Jones et al. 2009
Tupaia glis	Tupaia_glis	Mammal	Scandentia	Tupaiidae	Tupaia	4.99383	5.00997	-0.0161402	Jones et al. 2009	Jones et al. 2009
Tylonycteris pachypus	Tylonycteris_pachypus	Mammal	Chiroptera	Vespertilionidae	Tylonycteris	1.27397	1.41099	-0.137022	Jones et al. 2009	Jones et al. 2009
Tylonycteris robustula	Tylonycteris_robustula	Mammal	Chiroptera	Vespertilionidae	Tylonycteris	1.84688	2.12823	-0.281353	Jones et al. 2009	Jones et al. 2009
Tympanoctomys barrerae	Tympanoctomys_barrerae	Mammal	Rodentia	Octodontidae	Tympanoctomys	4.44705	4.58113	-0.13408	Jones et al. 2009	Jones et al. 2009
Uranomys ruddi	Uranomys_ruddi	Mammal	Rodentia	Muridae	Uranomys	3.39786	3.65455	-0.256688	Jones et al. 2009	Jones et al. 2009
Urocitellus beldingi	Urocitellus_beldingi	Mammal	Rodentia	Sciuridae	Urocitellus	5.55754	5.72154	-0.164005	Jones et al. 2009	Jones et al. 2009
Urocitellus columbianus	Urocitellus_columbianus	Mammal	Rodentia	Sciuridae	Urocitellus	6.11884	6.16647	-0.0476313	Jones et al. 2009	Jones et al. 2009
Urocitellus elegans	Urocitellus_elegans	Mammal	Rodentia	Sciuridae	Urocitellus	5.56834	5.82008	-0.251738	Jones et al. 2009	Jones et al. 2009
Urocitellus mollis	Urocitellus_mollis	Mammal	Rodentia	Sciuridae	Urocitellus	5.01243	5.17936	-0.166931	Jones et al. 2009	Jones et al. 2009
Urocitellus parryii	Urocitellus_parryii	Mammal	Rodentia	Sciuridae	Urocitellus	6.45795	6.67292	-0.214972	Jones et al. 2009	Jones et al. 2009
Urocitellus richardsonii	Urocitellus_richardsonii	Mammal	Rodentia	Sciuridae	Urocitellus	5.508	5.90513	-0.397135	Jones et al. 2009	Jones et al. 2009
Urocitellus townsendii	Urocitellus_townsendii	Mammal	Rodentia	Sciuridae	Urocitellus	5.17048	5.40268	-0.232193	Jones et al. 2009	Jones et al. 2009
Urocitellus undulatus	Urocitellus_undulatus	Mammal	Rodentia	Sciuridae	Urocitellus	6.56954	6.76052	-0.190981	Jones et al. 2009	Jones et al. 2009
Urocitellus washingtoni	Urocitellus_washingtoni	Mammal	Rodentia	Sciuridae	Urocitellus	5.36598	5.44781	-0.0818384	Jones et al. 2009	Jones et al. 2009
Urocyon cinereoargenteus	Urocyon_cinereoargenteus	Mammal	Carnivora	Canidae	Urocyon	8.10168	8.31874	-0.217065	Jones et al. 2009	Jones et al. 2009
Urocyon littoralis	Urocyon_littoralis	Mammal	Carnivora	Canidae	Urocyon	7.5475	7.57558	-0.028083	Jones et al. 2009	Jones et al. 2009
Uroderma bilobatum	Uroderma_bilobatum	Mammal	Chiroptera	Phyllostomidae	Uroderma	2.84491	2.84878	-0.00386848	Jones et al. 2009	Jones et al. 2009
Uroderma magnirostrum	Uroderma_magnirostrum	Mammal	Chiroptera	Phyllostomidae	Uroderma	2.8792	2.76632	0.112879	Jones et al. 2009	Jones et al. 2009
Ursus americanus	Ursus_americanus	Mammal	Carnivora	Ursidae	Ursus	11.4825	11.728	-0.245571	Jones et al. 2009	Jones et al. 2009
Ursus arctos	Ursus_arctos	Mammal	Carnivora	Ursidae	Ursus	11.625	12.269	-0.64407	Jones et al. 2009	Jones et al. 2009
Ursus maritimus	Ursus_maritimus	Mammal	Carnivora	Ursidae	Ursus	12.6761	12.9239	-0.247836	Jones et al. 2009	Jones et al. 2009
Ursus thibetanus	Ursus_thibetanus	Mammal	Carnivora	Ursidae	Ursus	11.258	11.7761	-0.518025	Jones et al. 2009	Jones et al. 2009
Vampyressa pusilla	Vampyressa_pusilla	Mammal	Chiroptera	Phyllostomidae	Vampyressa	2.24071	2.14007	0.100644	Jones et al. 2009	Jones et al. 2009
Vampyriscus bidens	Vampyriscus_bidens	Mammal	Chiroptera	Phyllostomidae	Vampyriscus	2.50144	2.3979	0.103541	Jones et al. 2009	Jones et al. 2009
Vampyrodes caraccioli	Vampyrodes_caraccioli	Mammal	Chiroptera	Phyllostomidae	Vampyrodes	3.4012	3.29175	0.109443	Jones et al. 2009	Jones et al. 2009
Vampyrum spectrum	Vampyrum_spectrum	Mammal	Chiroptera	Phyllostomidae	Vampyrum	5.1299	5.15098	-0.0210781	Jones et al. 2009	Jones et al. 2009
Varecia variegata	Varecia_variegata	Mammal	Primates	Lemuridae	Varecia	8.08989	8.18869	-0.0987977	Jones et al. 2009	Jones et al. 2009
Vespadelus vulturnus	Vespadelus_vulturnus	Mammal	Chiroptera	Vespertilionidae	Vespadelus	1.335	1.22378	0.111226	Jones et al. 2009	Jones et al. 2009
Vespertilio murinus	Vespertilio_murinus	Mammal	Chiroptera	Vespertilionidae	Vespertilio	2.73955	2.67553	0.0640219	Jones et al. 2009	Jones et al. 2009
Viverra zibetha	Viverra_zibetha	Mammal	Carnivora	Viverridae	Viverra	9.10498	9.16952	-0.0645385	Jones et al. 2009	Jones et al. 2009
Viverricula indica	Viverricula_indica	Mammal	Carnivora	Viverridae	Viverricula	7.82004	7.94803	-0.127994	Jones et al. 2009	Jones et al. 2009
Vombatus ursinus	Vombatus_ursinus	Mammal	Diprotodontia	Vombatidae	Vombatus	10.1659	9.96646	0.199389	Jones et al. 2009	Jones et al. 2009
Vormela peregusna	Vormela_peregusna	Mammal	Carnivora	Mustelidae	Vormela	6.27288	6.50728	-0.234401	Jones et al. 2009	Jones et al. 2009
Vulpes bengalensis	Vulpes_bengalensis	Mammal	Carnivora	Canidae	Vulpes	7.49554	8.00637	-0.510826	Jones et al. 2009	Jones et al. 2009
Vulpes cana	Vulpes_cana	Mammal	Carnivora	Canidae	Vulpes	6.84747	6.94264	-0.0951653	Jones et al. 2009	Jones et al. 2009
Vulpes chama	Vulpes_chama	Mammal	Carnivora	Canidae	Vulpes	7.97247	7.96207	0.0103987	Jones et al. 2009	Jones et al. 2009
Vulpes lagopus	Vulpes_lagopus	Mammal	Carnivora	Canidae	Vulpes	7.97247	8.16052	-0.188052	Jones et al. 2009	Jones et al. 2009
Vulpes velox	Vulpes_velox	Mammal	Carnivora	Canidae	Vulpes	7.58883	7.69621	-0.107383	Jones et al. 2009	Jones et al. 2009
Vulpes vulpes	Vulpes_vulpes	Mammal	Carnivora	Canidae	Vulpes	8.26873	8.45201	-0.183283	Jones et al. 2009	Jones et al. 2009
Vulpes zerda	Vulpes_zerda	Mammal	Carnivora	Canidae	Vulpes	7.31322	7.31322	0	Jones et al. 2009	Jones et al. 2009
Wallabia bicolor	Wallabia_bicolor	Mammal	Diprotodontia	Macropodidae	Wallabia	9.4727	10.1064	-0.633724	Jones et al. 2009	Jones et al. 2009
Xerus inauris	Xerus_inauris	Mammal	Rodentia	Sciuridae	Geosciurus	6.30992	6.39943	-0.0895083	Jones et al. 2009	Jones et al. 2009
Zalophus californianus	Zalophus_californianus	Mammal	Carnivora	Otariidae	Zalophus	11.4686	12.7556	-1.28701	Jones et al. 2009	Jones et al. 2009
Zapus hudsonius	Zapus_hudsonius	Mammal	Rodentia	Zapodidae	Zapus	2.92763	2.85071	0.0769254	Jones et al. 2009	Jones et al. 2009
Zapus princeps	Zapus_princeps	Mammal	Rodentia	Zapodidae	Zapus	3.26232	3.14372	0.118597	Jones et al. 2009	Jones et al. 2009
Zyzomys argurus	Zyzomys_argurus	Mammal	Rodentia	Muridae	Zyzomys	3.73146	3.71601	0.0154518	Jones et al. 2009	Jones et al. 2009
Zyzomys woodwardi	Zyzomys_woodwardi	Mammal	Rodentia	Muridae	Zyzomys	4.51305	4.57574	-0.0626865	Jones et al. 2009	Jones et al. 2009
Acomys percivali	Acomys_percivali	Mammal	Rodentia	Muridae	Acomys	3.49651	3.3322	0.164303	Kingdon et al. 2013	Kingdon et al. 2013	Mean	Mean
Acomys wilsoni	Acomys_wilsoni	Mammal	Rodentia	Muridae	Acomys	3.49651	3.3322	0.164303	Kingdon et al. 2013	Kingdon et al. 2013	Mean	Mean
Aeromys tephromelas	Aeromys_tephromelas	Mammal	Rodentia	Sciuridae	Aeromys	7.13393	6.97354	0.160391	Hayssen 2008	Hayssen 2008	Mean	Mean
Aethomys chrysophilus	Aethomys_chrysophilus	Mammal	Rodentia	Muridae	Aethomys	4.25703	4.43201	-0.174976	Taylor 1998	Taylor 1998	Mean	Mean
Aethomys namaquensis	Aethomys_namaquensis	Mammal	Rodentia	Muridae	Micaelamys	3.94739	3.97968	-0.0322915	Taylor 1998	Taylor 1998	Mean	Mean
Akodon cursor	Akodon_cursor	Mammal	Rodentia	Cricetidae	Akodon	3.69502	3.74837	-0.0533489	Souza et al. 2019	Souza et al. 2019	Mean	Mean
Akodon molinae	Akodon_molinae	Mammal	Rodentia	Cricetidae	Akodon	3.58699	3.7095	-0.122514	Alhajeri et al. 2020	Alhajeri et al. 2020	Mean	Mean
Akodon montensis	Akodon_montensis	Mammal	Rodentia	Cricetidae	Akodon	3.35382	3.46711	-0.113293	Souza et al. 2019	Souza et al. 2019	Mean	Mean
Akodon paranaensis	Akodon_paranaensis	Mammal	Rodentia	Cricetidae	Akodon	3.47103	3.5876	-0.116561	Souza et al. 2019	Souza et al. 2019	Mean	Mean
Akodon serrensis	Akodon_serrensis	Mammal	Rodentia	Cricetidae	Akodon	3.43801	3.26576	0.172252	Souza et al. 2019	Souza et al. 2019	Mean	Mean
Allochrocebus lhoesti	Allochrocebus_lhoesti	Mammal	Primates	Cercopithecidae	Allochrocebus	8.16052	8.71604	-0.555526	Kingdon et al. 2013	Kingdon et al. 2013	Mean	Mean
Allochrocebus preussi	Allochrocebus_preussi	Mammal	Primates	Cercopithecidae	Allochrocebus	8.16052	8.6125	-0.451985	Kingdon et al. 2013	Kingdon et al. 2013	Mean	Mean
Allochrocebus solatus	Allochrocebus_solatus	Mammal	Primates	Cercopithecidae	Allochrocebus	8.29405	8.83928	-0.545227	Kingdon et al. 2013	Kingdon et al. 2013	Mean	Mean
Alouatta discolor	Alouatta_discolor	Mammal	Primates	Atelidae	Alouatta	8.6125	8.88876	-0.276253	Galan-Acedo et al. 2019	Galan-Acedo et al. 2019	Mean	Mean
Alouatta macconnelli	Alouatta_macconnelli	Mammal	Primates	Atelidae	Alouatta	8.6125	8.88184	-0.269333	Galan-Acedo et al. 2019	Galan-Acedo et al. 2019	Mean	Mean
Amblysomus corriae	Amblysomus_corriae	Mammal	Afrosoricida	Chrysochloridae	Amblysomus	3.85015	4.02535	-0.175204	Kingdon et al. 2013	Kingdon et al. 2013	Mean	Mean
Ammospermophilus interpres	Ammospermophilus_interpres	Mammal	Rodentia	Sciuridae	Ammospermophilus	4.53367	4.56226	-0.0285885	Hayssen 2008	Hayssen 2008	Mean	Mean
Anisomys imitator	Anisomys_imitator	Mammal	Rodentia	Muridae	Anisomys	6.18208	6.24456	-0.0624703	Flanney 1995	Flanney 1995	Midpoint	Midpoint
Aotus azarae	Aotus_azarae	Mammal	Primates	Aotidae	Aotus	7.11477	7.07327	0.0414997	Galan-Acedo et al. 2019	Galan-Acedo et al. 2019	Mean	Mean
Aotus griseimembra	Aotus_griseimembra	Mammal	Primates	Aotidae	Aotus	6.82763	6.90776	-0.080126	Galan-Acedo et al. 2019	Galan-Acedo et al. 2019	Mean	Mean
Aotus nigriceps	Aotus_nigriceps	Mammal	Primates	Aotidae	Aotus	6.94698	6.77422	0.172752	Galan-Acedo et al. 2019	Galan-Acedo et al. 2019	Mean	Mean
Aotus vociferans	Aotus_vociferans	Mammal	Primates	Aotidae	Aotus	6.54822	6.56244	-0.014225	Galan-Acedo et al. 2019	Galan-Acedo et al. 2019	Mean	Mean
Aotus zonalis	Aotus_zonalis	Mammal	Primates	Aotidae	Aotus	6.82002	6.7901	0.0299191	Galan-Acedo et al. 2019	Galan-Acedo et al. 2019	Mean	Mean
Apodemus mystacinus	Apodemus_mystacinus	Mammal	Rodentia	Muridae	Apodemus	3.49651	3.61092	-0.11441	Mendelssohn 2001	Mendelssohn 2001	Mean	Mean
Apomys camiguinensis	Apomys_camiguinensis	Mammal	Rodentia	Muridae	Apomys	3.65066	3.71601	-0.0653499	Heaney & Tabaranza 2006	Heaney & Tabaranza 2006	Mean	Mean
Arabitragus jayakari	Arabitragus_jayakari	Mammal	Artiodactyla	Bovidae	Arabitragus	10.5187	10.6334	-0.114776	Wilson et al. 2011	Wilson et al. 2011	Midpoint	Midpoint
Arborimus longicaudus	Arborimus_longicaudus	Mammal	Rodentia	Cricetidae	Arborimus	3.18117	3.20016	-0.0189823	Alhajeri et al. 2020	Alhajeri et al. 2020	Mean	Mean
Arborimus pomo	Arborimus_pomo	Mammal	Rodentia	Cricetidae	Arborimus	3.1819	3.20815	-0.0262513	Alhajeri et al. 2020	Alhajeri et al. 2020	Mean	Mean
Artibeus fimbriatus	Artibeus_fimbriatus	Mammal	Chiroptera	Phyllostomidae	Artibeus	4.10624	4.06305	0.0431976	Souza et al. 2019	Souza et al. 2019	Mean	Mean
Artibeus planirostris	Artibeus_planirostris	Mammal	Chiroptera	Phyllostomidae	Artibeus	3.86026	3.77782	0.0824415	Souza et al. 2019	Souza et al. 2019	Mean	Mean
Arvicanthis nairobae	Arvicanthis_nairobae	Mammal	Rodentia	Muridae	Arvicanthis	4.33073	4.51086	-0.180126	Kingdon et al. 2013	Kingdon et al. 2013	Mean	Mean
Ateles chamek	Ateles_chamek	Mammal	Primates	Atelidae	Ateles	9.14099	9.14953	-0.00853794	Galan-Acedo et al. 2019	Galan-Acedo et al. 2019	Mean	Mean
Ateles hybridus	Ateles_hybridus	Mammal	Primates	Atelidae	Ateles	9.10498	9.01797	0.0870114	Galan-Acedo et al. 2019	Galan-Acedo et al. 2019	Mean	Mean
Ateles marginatus	Ateles_marginatus	Mammal	Primates	Atelidae	Ateles	8.66561	9.24956	-0.583948	Galan-Acedo et al. 2019	Galan-Acedo et al. 2019	Mean	Mean
Atelocynus microtis	Atelocynus_microtis	Mammal	Carnivora	Canidae	Atelocynus	9.15905	9.15905	0	Law 2019	Law 2019	Mean	Mean
Atlantoxerus getulus	Atlantoxerus_getulus	Mammal	Rodentia	Sciuridae	Atlantoxerus	5.38082	4.91632	0.464494	Hayssen 2008	Hayssen 2008	Mean	Mean
Avahi betsileo	Avahi_betsileo	Mammal	Primates	Indriidae	Avahi	7.1107	6.89467	0.216026	Taylor & Schwitzer 2011	Taylor & Schwitzer 2011	Mean	Mean
Avahi cleesei	Avahi_cleesei	Mammal	Primates	Indriidae	Avahi	6.88244	6.83087	0.0515632	Taylor & Schwitzer 2011	Taylor & Schwitzer 2011	Mean	Mean
Avahi meridionalis	Avahi_meridionalis	Mammal	Primates	Indriidae	Avahi	7.02997	6.94986	0.0801165	Taylor & Schwitzer 2011	Taylor & Schwitzer 2011	Mean	Mean
Avahi occidentalis	Avahi_occidentalis	Mammal	Primates	Indriidae	Avahi	6.8742	6.73578	0.138418	Taylor & Schwitzer 2011	Taylor & Schwitzer 2011	Mean	Mean
Avahi peyrierasi	Avahi_peyrierasi	Mammal	Primates	Indriidae	Avahi	7.02108	6.8977	0.123379	Taylor & Schwitzer 2011	Taylor & Schwitzer 2011	Mean	Mean
Avahi ramanantsoavanai	Avahi_ramanantsoavanai	Mammal	Primates	Indriidae	Avahi	6.93828	6.84694	0.0913413	Taylor & Schwitzer 2011	Taylor & Schwitzer 2011	Mean	Mean
Avahi unicolor	Avahi_unicolor	Mammal	Primates	Indriidae	Avahi	6.82437	6.72143	0.102948	Taylor & Schwitzer 2011	Taylor & Schwitzer 2011	Mean	Mean
Bdeogale nigripes	Bdeogale_nigripes	Mammal	Carnivora	Herpestidae	Bdeogale	8.13153	8.13153	0	Law 2019	Law 2019	Mean	Mean
Beamys hindei	Beamys_hindei	Mammal	Rodentia	Nesomyidae	Beamys	4.20469	4.23411	-0.0294139	Kingdon et al. 2013	Kingdon et al. 2013	Mean	Mean
Beatragus hunteri	Beatragus_hunteri	Mammal	Artiodactyla	Bovidae	Beatragus	11.5029	11.4742	0.0286905	Roylance-Casson 2021	Roylance-Casson 2021	Mean	Mean
Blastocerus dichotomus	Blastocerus_dichotomus	Mammal	Artiodactyla	Cervidae	Blastocerus	11.3699	11.6952	-0.325384	Roylance-Casson 2021	Roylance-Casson 2021	Mean	Mean
Bos javanicus	Bos_javanicus	Mammal	Artiodactyla	Bovidae	Bos	13.1712	13.5606	-0.389465	Roylance-Casson 2021	Roylance-Casson 2021	Mean	Mean
Bos sauveli	Bos_sauveli	Mammal	Artiodactyla	Bovidae	Bos	13.5924	13.5924	0	Roylance-Casson 2021	Roylance-Casson 2021	Mean	Mean
Brachyteles hypoxanthus	Brachyteles_hypoxanthus	Mammal	Primates	Atelidae	Brachyteles	9.03599	9.16952	-0.133531	Galan-Acedo et al. 2019	Galan-Acedo et al. 2019	Mean	Mean
Brucepattersonius soricinus	Brucepattersonius_soricinus	Mammal	Rodentia	Cricetidae	Brucepattersonius	3.2605	3.2576	0.00289418	Souza et al. 2019	Souza et al. 2019	Mean	Mean
Bubalus depressicornis	Bubalus_depressicornis	Mammal	Artiodactyla	Bovidae	Bubalus	12.1281	12.1574	-0.0292964	Roylance-Casson 2021	Roylance-Casson 2021	Mean	Mean
Bubalus quarlesi	Bubalus_quarlesi	Mammal	Artiodactyla	Bovidae	Bubalus	11.5425	11.5425	0	Roylance-Casson 2021	Roylance-Casson 2021	Mean	Mean
Callimico goeldii	Callimico_goeldii	Mammal	Primates	Callitrichidae	Callimico	6.14847	6.21261	-0.0641378	Galan-Acedo et al. 2019	Galan-Acedo et al. 2019	Mean	Mean
Callithrix aurita	Callithrix_aurita	Mammal	Primates	Callitrichidae	Callithrix	6.06611	6.11589	-0.049784	Galan-Acedo et al. 2019	Galan-Acedo et al. 2019	Mean	Mean
Callithrix flaviceps	Callithrix_flaviceps	Mammal	Primates	Callitrichidae	Callithrix	6.06379	6.06379	0	Galan-Acedo et al. 2019	Galan-Acedo et al. 2019	Mean	Mean
Callosciurus erythraeus	Callosciurus_erythraeus	Mammal	Rodentia	Sciuridae	Callosciurus	5.92719	5.88388	0.0433133	Hayssen 2008	Hayssen 2008	Mean	Mean
Callosciurus phayrei	Callosciurus_phayrei	Mammal	Rodentia	Sciuridae	Callosciurus	5.93331	5.92852	0.00478089	Hayssen 2008	Hayssen 2008	Mean	Mean
Callosciurus prevostii	Callosciurus_prevostii	Mammal	Rodentia	Sciuridae	Callosciurus	5.89137	5.86845	0.0229188	Hayssen 2008	Hayssen 2008	Mean	Mean
Calomys tener	Calomys_tener	Mammal	Rodentia	Cricetidae	Calomys	2.65926	2.60797	0.0512933	Souza et al. 2019	Souza et al. 2019	Mean	Mean
Calomys tocantinsi	Calomys_tocantinsi	Mammal	Rodentia	Cricetidae	Calomys	3.2308	3.2308	0	Bonvicino et al. 2010	Bonvicino et al. 2010	Mean	Mean
Canis rufus	Canis_rufus	Mammal	Carnivora	Canidae	Canis	9.98045	10.2292	-0.248739	Silva et al. 1995	Silva et al. 1995	Mean	Mean
Capra aegagrus	Capra_aegagrus	Mammal	Artiodactyla	Bovidae	Capra	10.5871	11.1563	-0.569161	Silva et al. 1995	Silva et al. 1995	Mean	Mean
Capra cylindricornis	Capra_cylindricornis	Mammal	Artiodactyla	Bovidae	Capra	10.8198	11.4457	-0.625938	Silva et al. 1995	Silva et al. 1995	Mean	Mean
Capra nubiana	Capra_nubiana	Mammal	Artiodactyla	Bovidae	Capra	10.3546	11.0698	-0.715195	Kingdon et al. 2013	Kingdon et al. 2013	Mean	Mean
Capra pyrenaica	Capra_pyrenaica	Mammal	Artiodactyla	Bovidae	Capra	10.4954	11.1591	-0.663671	Wilson et al. 2011	Wilson et al. 2011	Midpoint	Midpoint
Capra walie	Capra_walie	Mammal	Artiodactyla	Bovidae	Capra	11.3504	11.6527	-0.302281	Roylance-Casson 2021	Roylance-Casson 2021	Mean	Mean
Caracal aurata	Caracal_aurata	Mammal	Carnivora	Felidae	Caracal	8.88184	9.30565	-0.423814	Law 2019	Law 2019	Mean	Mean
Cavia magna	Cavia_magna	Mammal	Rodentia	Caviidae	Cavia	6.45457	6.2832	0.171369	Hill 1941	Hill 1941	Mean	Mean
Cebus aequatorialis	Cebus_aequatorialis	Mammal	Primates	Cebidae	Cebus	7.43838	7.89357	-0.455189	Galan-Acedo et al. 2019	Galan-Acedo et al. 2019	Mean	Mean
Cebus kaapori	Cebus_kaapori	Mammal	Primates	Cebidae	Cebus	7.78322	8.00637	-0.223144	Galan-Acedo et al. 2019	Galan-Acedo et al. 2019	Mean	Mean
Cephalophus dorsalis	Cephalophus_dorsalis	Mammal	Artiodactyla	Bovidae	Cephalophus	9.88685	9.92427	-0.0374202	Roylance-Casson 2021	Roylance-Casson 2021	Mean	Mean
Cephalophus harveyi	Cephalophus_harveyi	Mammal	Artiodactyla	Bovidae	Cephalophus	9.38429	9.33256	0.0517357	Kingdon et al. 2013	Kingdon et al. 2013	Mean	Mean
Cephalophus leucogaster	Cephalophus_leucogaster	Mammal	Artiodactyla	Bovidae	Cephalophus	9.84692	9.72913	0.117783	Kingdon et al. 2013	Kingdon et al. 2013	Mean	Mean
Cephalophus ogilbyi	Cephalophus_ogilbyi	Mammal	Artiodactyla	Bovidae	Cephalophus	9.89344	9.81793	0.0755076	Roylance-Casson 2021	Roylance-Casson 2021	Mean	Mean
Cephalophus rufilatus	Cephalophus_rufilatus	Mammal	Artiodactyla	Bovidae	Cephalophus	9.344	9.3622	-0.018206	Roylance-Casson 2021	Roylance-Casson 2021	Mean	Mean
Cephalophus spadix	Cephalophus_spadix	Mammal	Artiodactyla	Bovidae	Cephalophus	10.952	10.9187	0.0333156	Roylance-Casson 2021	Roylance-Casson 2021	Mean	Mean
Cephalophus weynsi	Cephalophus_weynsi	Mammal	Artiodactyla	Bovidae	Cephalophus	9.76996	9.74683	0.0231224	Kingdon et al. 2013	Kingdon et al. 2013	Mean	Mean
Cephalorhynchus commersonii	Cephalorhynchus_commersonii	Mammal	Artiodactyla	Delphinidae	Cephalorhynchus	11.19	11.0867	0.103214	Silva et al. 1995	Silva et al. 1995	Mean	Mean
Cercocebus lunulatus	Cercocebus_lunulatus	Mammal	Primates	Cercopithecidae	Cercocebus	8.57546	9.20029	-0.624828	Kingdon et al. 2013	Kingdon et al. 2013	Mean	Mean
Cervus albirostris	Cervus_albirostris	Mammal	Artiodactyla	Cervidae	Cervus	11.6952	12.2308	-0.535518	Wilson & Ruff 1999	Wilson & Ruff 1999	Midpoint	Midpoint
Cervus canadensis	Cervus_canadensis	Mammal	Artiodactyla	Cervidae	Cervus	12.2061	12.6443	-0.438255	Wilson & Ruff 1999	Wilson & Ruff 1999	Midpoint	Midpoint
Chiroderma doriae	Chiroderma_doriae	Mammal	Chiroptera	Phyllostomidae	Chiroderma	3.55034	3.45641	0.0939317	Souza et al. 2019	Souza et al. 2019	Mean	Mean
Chironectes minimus	Chironectes_minimus	Mammal	Didelphimorphia	Didelphidae	Chironectes	6.00881	6.21461	-0.205795	Nowak et al. 1999	Nowak et al. 1999	Midpoint	Midpoint
Chiropotes chiropotes	Chiropotes_chiropotes	Mammal	Primates	Pitheciidae	Chiropotes	7.85554	7.97247	-0.116921	Galan-Acedo et al. 2019	Galan-Acedo et al. 2019	Mean	Mean
Chiropotes utahickae	Chiropotes_utahickae	Mammal	Primates	Pitheciidae	Chiropotes	7.91936	8.08641	-0.167054	Galan-Acedo et al. 2019	Galan-Acedo et al. 2019	Mean	Mean
Chiruromys vates	Chiruromys_vates	Mammal	Rodentia	Muridae	Chiruromys	3.81771	3.85015	-0.0324353	Flanney 1995	Flanney 1995	Mean	Mean
Chlorotalpa duthieae	Chlorotalpa_duthieae	Mammal	Afrosoricida	Chrysochloridae	Chlorotalpa	3.2581	3.49651	-0.238411	Kingdon et al. 2013	Kingdon et al. 2013	Mean	Mean
Chlorotalpa sclateri	Chlorotalpa_sclateri	Mammal	Afrosoricida	Chrysochloridae	Chlorotalpa	3.48124	3.59457	-0.113329	Kingdon et al. 2013	Kingdon et al. 2013	Mean	Mean
Choeropsis liberiensis	Choeropsis_liberiensis	Mammal	Artiodactyla	Hippopotamidae	Choeropsis	12.283	12.2061	0.076961	Roylance-Casson 2021	Roylance-Casson 2021	Mean	Mean
Chrotomys silaceus	Chrotomys_silaceus	Mammal	Rodentia	Muridae	Chrotomys	4.35414	4.50424	-0.150103	Rickart et al. 2005	Rickart et al. 2005	Mean	Mean
Coendou insidiosus	Coendou_insidiosus	Mammal	Rodentia	Erethizontidae	Coendou	7.17012	7.19818	-0.028064	Souza et al. 2019	Souza et al. 2019	Mean	Mean
Conepatus chinga	Conepatus_chinga	Mammal	Carnivora	Mephitidae	Conepatus	7.28961	7.77065	-0.481035	Silva et al. 1995	Silva et al. 1995	Mean	Mean
Conilurus penicillatus	Conilurus_penicillatus	Mammal	Rodentia	Muridae	Conilurus	4.96981	5.09375	-0.123937	Flanney 1995	Flanney 1995	Mean	Mean
Cricetomys emini	Cricetomys_emini	Mammal	Rodentia	Nesomyidae	Cricetomys	6.80539	6.84108	-0.0356909	Kingdon et al. 2013	Kingdon et al. 2013	Mean	Mean
Cricetulus barabensis	Cricetulus_barabensis	Mammal	Rodentia	Cricetidae	Cricetulus	3.08213	3.09845	-0.016321	Alhajeri et al. 2020	Alhajeri et al. 2020	Mean	Mean
Cricetulus migratorius	Cricetulus_migratorius	Mammal	Rodentia	Cricetidae	Nothocricetulus	3.29584	3.17805	0.117783	Mendelssohn 2001	Mendelssohn 2001	Mean	Mean
Crocidura crossei	Crocidura_crossei	Mammal	Eulipotyphla	Soricidae	Crocidura	1.62924	1.72277	-0.0935261	Kingdon et al. 2013	Kingdon et al. 2013	Mean	Mean
Crocidura flavescens	Crocidura_flavescens	Mammal	Eulipotyphla	Soricidae	Crocidura	3.22684	3.4012	-0.174353	Kingdon et al. 2013	Kingdon et al. 2013	Mean	Mean
Crocidura fulvastra	Crocidura_fulvastra	Mammal	Eulipotyphla	Soricidae	Crocidura	2.63906	3.11352	-0.474458	Kingdon et al. 2013	Kingdon et al. 2013	Mean	Mean
Crocidura mariquensis	Crocidura_mariquensis	Mammal	Eulipotyphla	Soricidae	Crocidura	2.19722	2.45959	-0.262364	Kingdon et al. 2013	Kingdon et al. 2013	Mean	Mean
Crocidura maurisca	Crocidura_maurisca	Mammal	Eulipotyphla	Soricidae	Crocidura	2.2192	2.56495	-0.345746	Kingdon et al. 2013	Kingdon et al. 2013	Mean	Mean
Crocidura nigeriae	Crocidura_nigeriae	Mammal	Eulipotyphla	Soricidae	Crocidura	2.72785	3.01062	-0.282768	Kingdon et al. 2013	Kingdon et al. 2013	Mean	Mean
Crocidura poensis	Crocidura_poensis	Mammal	Eulipotyphla	Soricidae	Crocidura	2.83321	2.40695	0.426268	Kingdon et al. 2013	Kingdon et al. 2013	Mean	Mean
Ctenomys torquatus	Ctenomys_torquatus	Mammal	Rodentia	Ctenomyidae	Ctenomys	5.24755	5.43329	-0.185735	Eisenberg & Redford 1989	Eisenberg & Redford 1989	Mean	Mean
Cynomys parvidens	Cynomys_parvidens	Mammal	Rodentia	Sciuridae	Cynomys	6.24611	6.4552	-0.209092	Hayssen 2008	Hayssen 2008	Mean	Mean
Dama mesopotamica	Dama_mesopotamica	Mammal	Artiodactyla	Cervidae	Dama	11.2252	11.7753	-0.550046	Wilson & Ruff 1999	Wilson & Ruff 1999	Midpoint	Midpoint
Damaliscus pygargus	Damaliscus_pygargus	Mammal	Artiodactyla	Bovidae	Damaliscus	10.9331	11.2516	-0.318454	Wilson & Ruff 1999	Wilson & Ruff 1999	Midpoint	Midpoint
Dasymys incomtus	Dasymys_incomtus	Mammal	Rodentia	Muridae	Dasymys	4.93806	5.17332	-0.235256	Taylor 1998	Taylor 1998	Mean	Mean
Delomys dorsalis	Delomys_dorsalis	Mammal	Rodentia	Cricetidae	Delomys	3.87055	3.94314	-0.0725869	Souza et al. 2019	Souza et al. 2019	Mean	Mean
Delomys sublineatus	Delomys_sublineatus	Mammal	Rodentia	Cricetidae	Delomys	3.69784	3.77309	-0.0752478	Souza et al. 2019	Souza et al. 2019	Mean	Mean
Delphinus delphis	Delphinus_delphis	Mammal	Artiodactyla	Delphinidae	Delphinus	10.9734	11.0651	-0.0917173	Silva et al. 1995	Silva et al. 1995	Mean	Mean
Dendromus mystacalis	Dendromus_mystacalis	Mammal	Rodentia	Nesomyidae	Dendromus	2.16332	1.97408	0.189242	Kingdon et al. 2013	Kingdon et al. 2013	Mean	Mean
Deomys ferrugineus	Deomys_ferrugineus	Mammal	Rodentia	Muridae	Deomys	4.02535	3.98898	0.0363676	Kingdon et al. 2013	Kingdon et al. 2013	Mean	Mean
Dicrostonyx torquatus	Dicrostonyx_torquatus	Mammal	Rodentia	Cricetidae	Dicrostonyx	4.09559	3.9497	0.14589	Alhajeri et al. 2020	Alhajeri et al. 2020	Mean	Mean
Dipodomys heermanni	Dipodomys_heermanni	Mammal	Rodentia	Heteromyidae	Dipodomys	4.08718	4.21252	-0.125341	Alhajeri et al. 2020	Alhajeri et al. 2020	Mean	Mean
Dipodomys simulans	Dipodomys_simulans	Mammal	Rodentia	Heteromyidae	Dipodomys	4.11087	4.15888	-0.0480092	Wilson & Ruff 1999	Wilson & Ruff 1999	Mean	Mean
Dremomys lokriah	Dremomys_lokriah	Mammal	Rodentia	Sciuridae	Dremomys	5.1504	5.19407	-0.0436701	Hayssen 2008	Hayssen 2008	Mean	Mean
Dremomys pernyi	Dremomys_pernyi	Mammal	Rodentia	Sciuridae	Dremomys	5.01662	5.15329	-0.136674	Hayssen 2008	Hayssen 2008	Mean	Mean
Dremomys rufigenis	Dremomys_rufigenis	Mammal	Rodentia	Sciuridae	Dremomys	5.28978	5.24913	0.0406539	Hayssen 2008	Hayssen 2008	Mean	Mean
Dryomys nitedula	Dryomys_nitedula	Mammal	Rodentia	Gliridae	Dryomys	3.09104	3.4012	-0.310155	Mendelssohn 2001	Mendelssohn 2001	Mean	Mean
Elaphodus cephalophus	Elaphodus_cephalophus	Mammal	Artiodactyla	Cervidae	Elaphodus	9.68034	9.78414	-0.103797	Roylance-Casson 2021	Roylance-Casson 2021	Mean	Mean
Elephantulus intufi	Elephantulus_intufi	Mammal	Macroscelidea	Macroscelididae	Elephantulus	3.8221	3.82647	-0.00436682	Kingdon et al. 2013	Kingdon et al. 2013	Mean	Mean
Eliomys melanurus	Eliomys_melanurus	Mammal	Rodentia	Gliridae	Eliomys	3.98898	3.8712	0.117783	Mendelssohn 2001	Mendelssohn 2001	Mean	Mean
Ellobius tancrei	Ellobius_tancrei	Mammal	Rodentia	Cricetidae	Ellobius	3.92747	3.96042	-0.0329533	Alhajeri et al. 2020	Alhajeri et al. 2020	Mean	Mean
Eoglaucomys fimbriatus	Eoglaucomys_fimbriatus	Mammal	Rodentia	Sciuridae	Eoglaucomys	6.32812	6.59796	-0.269849	Hayssen 2008	Hayssen 2008	Mean	Mean
Eolagurus luteus	Eolagurus_luteus	Mammal	Rodentia	Cricetidae	Eolagurus	3.96614	4.03069	-0.064553	Alhajeri et al. 2020	Alhajeri et al. 2020	Mean	Mean
Epixerus ebii	Epixerus_ebii	Mammal	Rodentia	Sciuridae	Epixerus	5.96101	6.48004	-0.519039	Hayssen 2008	Hayssen 2008	Mean	Mean
Eptesicus diminutus	Eptesicus_diminutus	Mammal	Chiroptera	Vespertilionidae	Eptesicus	2.16587	1.92279	0.243086	Souza et al. 2019	Souza et al. 2019	Mean	Mean
Equus hemionus	Equus_hemionus	Mammal	Perissodactyla	Equidae	Equus	11.8845	12.2061	-0.321584	Roylance-Casson 2021	Roylance-Casson 2021	Mean	Mean
Erinaceus concolor	Erinaceus_concolor	Mammal	Eulipotyphla	Erinaceidae	Erinaceus	6.2691	6.46147	-0.192372	Mendelssohn 2001	Mendelssohn 2001	Mean	Mean
Eudorcas rufifrons	Eudorcas_rufifrons	Mammal	Artiodactyla	Bovidae	Eudorcas	10.2435	10.332	-0.0884931	Kingdon et al. 2013	Kingdon et al. 2013	Mean	Mean
Eulemur albifrons	Eulemur_albifrons	Mammal	Primates	Lemuridae	Eulemur	7.67322	7.70165	-0.0284292	Galan-Acedo et al. 2019	Galan-Acedo et al. 2019	Mean	Mean
Eulemur cinereiceps	Eulemur_cinereiceps	Mammal	Primates	Lemuridae	Eulemur	7.66856	7.69166	-0.0230957	Galan-Acedo et al. 2019	Galan-Acedo et al. 2019	Mean	Mean
Eulemur collaris	Eulemur_collaris	Mammal	Primates	Lemuridae	Eulemur	7.70526	7.6353	0.0699586	Galan-Acedo et al. 2019	Galan-Acedo et al. 2019	Mean	Mean
Eulemur coronatus	Eulemur_coronatus	Mammal	Primates	Lemuridae	Eulemur	7.39018	7.43248	-0.0423024	Galan-Acedo et al. 2019	Galan-Acedo et al. 2019	Mean	Mean
Eulemur flavifrons	Eulemur_flavifrons	Mammal	Primates	Lemuridae	Eulemur	7.47307	7.53903	-0.065958	Galan-Acedo et al. 2019	Galan-Acedo et al. 2019	Mean	Mean
Eulemur rubriventer	Eulemur_rubriventer	Mammal	Primates	Lemuridae	Eulemur	7.5807	7.6353	-0.0546041	Galan-Acedo et al. 2019	Galan-Acedo et al. 2019	Mean	Mean
Eulemur rufifrons	Eulemur_rufifrons	Mammal	Primates	Lemuridae	Eulemur	7.71869	7.68708	0.0316053	Galan-Acedo et al. 2019	Galan-Acedo et al. 2019	Mean	Mean
Eulemur sanfordi	Eulemur_sanfordi	Mammal	Primates	Lemuridae	Eulemur	7.51207	7.53369	-0.0216225	Galan-Acedo et al. 2019	Galan-Acedo et al. 2019	Mean	Mean
Euryoryzomys russatus	Euryoryzomys_russatus	Mammal	Rodentia	Cricetidae	Euryoryzomys	4.18941	4.24074	-0.051328	Souza et al. 2019	Souza et al. 2019	Mean	Mean
Exilisciurus exilis	Exilisciurus_exilis	Mammal	Rodentia	Sciuridae	Exilisciurus	3.05871	2.83321	0.225494	Hayssen 2008	Hayssen 2008	Mean	Mean
Fukomys anselli	Fukomys_anselli	Mammal	Rodentia	Bathyergidae	Fukomys	4.37071	4.56539	-0.194676	Kingdon et al. 2013	Kingdon et al. 2013	Mean	Mean
Fukomys kafuensis	Fukomys_kafuensis	Mammal	Rodentia	Bathyergidae	Fukomys	4.31749	4.55388	-0.236389	Kingdon et al. 2013	Kingdon et al. 2013	Mean	Mean
Funambulus palmarum	Funambulus_palmarum	Mammal	Rodentia	Sciuridae	Funambulus	4.59714	4.76644	-0.1693	Hayssen 2008	Hayssen 2008	Mean	Mean
Galago gallarum	Galago_gallarum	Mammal	Primates	Galagidae	Galago	5.29832	5.45959	-0.161268	Galan-Acedo et al. 2019	Galan-Acedo et al. 2019	Mean	Mean
Galago matschiei	Galago_matschiei	Mammal	Primates	Galagidae	Galago	5.35659	5.33272	0.0238675	Galan-Acedo et al. 2019	Galan-Acedo et al. 2019	Mean	Mean
Galago moholi	Galago_moholi	Mammal	Primates	Galagidae	Galago	5.04343	5.17615	-0.132725	Kingdon et al. 2013	Kingdon et al. 2013	Mean	Mean
Galictis cuja	Galictis_cuja	Mammal	Carnivora	Mustelidae	Galictis	6.90776	6.90776	0	Law 2019	Law 2019	Mean	Mean
Galictis vittata	Galictis_vittata	Mammal	Carnivora	Mustelidae	Galictis	7.49554	8.12563	-0.630089	Law 2019	Law 2019	Mean	Mean
Galidictis grandidieri	Galidictis_grandidieri	Mammal	Carnivora	Eupleridae	Galidictis	7.30921	7.45182	-0.14261	Law 2019	Law 2019	Mean	Mean
Gazella bennettii	Gazella_bennettii	Mammal	Artiodactyla	Bovidae	Gazella	9.71112	10.0432	-0.332134	Roylance-Casson 2021	Roylance-Casson 2021	Mean	Mean
Gazella cuvieri	Gazella_cuvieri	Mammal	Artiodactyla	Bovidae	Gazella	9.76996	10.2219	-0.451985	Kingdon et al. 2013	Kingdon et al. 2013	Midpoint	Midpoint
Gazella leptoceros	Gazella_leptoceros	Mammal	Artiodactyla	Bovidae	Gazella	10.015	10.2881	-0.273041	Roylance-Casson 2021	Roylance-Casson 2021	Mean	Mean
Gazella spekei	Gazella_spekei	Mammal	Artiodactyla	Bovidae	Gazella	9.78583	9.95323	-0.1674	Roylance-Casson 2021	Roylance-Casson 2021	Mean	Mean
Genetta johnstoni	Genetta_johnstoni	Mammal	Carnivora	Viverridae	Genetta	7.78322	7.78322	0	Law 2019	Law 2019	Mean	Mean
Genetta maculata	Genetta_maculata	Mammal	Carnivora	Viverridae	Genetta	7.43838	7.54961	-0.111226	Kingdon et al. 2013	Kingdon et al. 2013	Mean	Mean
Genetta pardina	Genetta_pardina	Mammal	Carnivora	Viverridae	Genetta	8.03916	8.03916	0	Law 2019	Law 2019	Mean	Mean
Genetta thierryi	Genetta_thierryi	Mammal	Carnivora	Viverridae	Genetta	7.24423	7.24423	0	Law 2019	Law 2019	Mean	Mean
Genetta victoriae	Genetta_victoriae	Mammal	Carnivora	Viverridae	Genetta	8.00637	8.00637	0	Law 2019	Law 2019	Mean	Mean
Geomys pinetis	Geomys_pinetis	Mammal	Rodentia	Geomyidae	Geomys	4.91265	5.17332	-0.260666	Whitaker & Hamilton 1998	Whitaker & Hamilton 1998	Midpoint	Midpoint
Geomys texensis	Geomys_texensis	Mammal	Rodentia	Geomyidae	Geomys	4.90527	5.12694	-0.221661	Wilson & Ruff 1999	Wilson & Ruff 1999	Midpoint	Midpoint
Georychus capensis	Georychus_capensis	Mammal	Rodentia	Bathyergidae	Georychus	5.19296	5.1985	-0.00554018	Kingdon et al. 2013	Kingdon et al. 2013	Mean	Mean
Gerbilliscus nigricaudus	Gerbilliscus_nigricaudus	Mammal	Rodentia	Muridae	Gerbilliscus	4.96981	4.8828	0.0870114	Kingdon et al. 2013	Kingdon et al. 2013	Mean	Mean
Gerbillus gerbillus	Gerbillus_gerbillus	Mammal	Rodentia	Muridae	Gerbillus	3.13549	3.13549	0	Mendelssohn 2001	Mendelssohn 2001	Mean	Mean
Glaucomys sabrinus	Glaucomys_sabrinus	Mammal	Rodentia	Sciuridae	Glaucomys	4.95089	4.95512	-0.00423729	Hayssen 2008	Hayssen 2008	Mean	Mean
Gracilinanus agilis	Gracilinanus_agilis	Mammal	Didelphimorphia	Didelphidae	Gracilinanus	2.94444	3.31419	-0.369747	Nowak et al. 1999	Nowak et al. 1999	Midpoint	Midpoint
Grammomys dolichurus	Grammomys_dolichurus	Mammal	Rodentia	Muridae	Grammomys	3.73767	3.7612	-0.0235305	Taylor 1998	Taylor 1998	Mean	Mean
Graomys griseoflavus	Graomys_griseoflavus	Mammal	Rodentia	Cricetidae	Graomys	3.98072	3.80944	0.171283	Alhajeri et al. 2020	Alhajeri et al. 2020	Mean	Mean
Hapalemur alaotrensis	Hapalemur_alaotrensis	Mammal	Primates	Lemuridae	Hapalemur	7.14045	7.11883	0.0216268	Taylor & Schwitzer 2011	Taylor & Schwitzer 2011	Mean	Mean
Hapalemur aureus	Hapalemur_aureus	Mammal	Primates	Lemuridae	Hapalemur	7.23706	7.32647	-0.0894066	Galan-Acedo et al. 2019	Galan-Acedo et al. 2019	Mean	Mean
Hapalemur meridionalis	Hapalemur_meridionalis	Mammal	Primates	Lemuridae	Hapalemur	6.98008	6.97354	0.00653292	Galan-Acedo et al. 2019	Galan-Acedo et al. 2019	Mean	Mean
Hapalemur occidentalis	Hapalemur_occidentalis	Mammal	Primates	Lemuridae	Hapalemur	7.07327	6.74052	0.33275	Galan-Acedo et al. 2019	Galan-Acedo et al. 2019	Mean	Mean
Heliophobius argenteocinereus	Heliophobius_argenteocinereus	Mammal	Rodentia	Bathyergidae	Heliophobius	5.08821	5.24755	-0.159337	Kingdon et al. 2013	Kingdon et al. 2013	Mean	Mean
Hemiechinus auritus	Hemiechinus_auritus	Mammal	Eulipotyphla	Erinaceidae	Hemiechinus	5.42495	5.20401	0.220943	Mendelssohn 2001	Mendelssohn 2001	Mean	Mean
Herpailurus yagouaroundi	Herpailurus_yagouaroundi	Mammal	Carnivora	Felidae	Herpailurus	8.31874	8.64822	-0.329479	Law 2019	Law 2019	Mean	Mean
Herpestes auropunctatus	Herpestes_auropunctatus	Mammal	Carnivora	Herpestidae	Urva	6.12905	6.46925	-0.3402	Silva et al. 1995	Silva et al. 1995	Mean	Mean
Herpestes naso	Herpestes_naso	Mammal	Carnivora	Herpestidae	Xenogale	7.20786	8.07091	-0.863046	Law 2019	Law 2019	Mean	Mean
Herpestes pulverulentus	Herpestes_pulverulentus	Mammal	Carnivora	Herpestidae	Herpestes	6.52649	6.81454	-0.288048	Kingdon et al. 2013	Kingdon et al. 2013	Mean	Mean
Herpestes sanguineus	Herpestes_sanguineus	Mammal	Carnivora	Herpestidae	Herpestes	6.12905	6.45677	-0.327719	Kingdon et al. 2013	Kingdon et al. 2013	Mean	Mean
Heterohyrax brucei	Heterohyrax_brucei	Mammal	Hyracoidea	Procaviidae	Heterohyrax	7.51752	7.46737	0.0501498	Kingdon et al. 2013	Kingdon et al. 2013	Mean	Mean
Heteromys pictus	Heteromys_pictus	Mammal	Rodentia	Heteromyidae	Heteromys	3.56568	3.75683	-0.191146	Alhajeri et al. 2020	Alhajeri et al. 2020	Mean	Mean
Hippocamelus antisensis	Hippocamelus_antisensis	Mammal	Artiodactyla	Cervidae	Hippocamelus	10.8198	10.9595	-0.139762	Wilson & Ruff 1999	Wilson & Ruff 1999	Midpoint	Midpoint
Hippocamelus bisulcus	Hippocamelus_bisulcus	Mammal	Artiodactyla	Cervidae	Hippocamelus	11.0821	11.1913	-0.109199	Wilson & Ruff 1999	Wilson & Ruff 1999	Midpoint	Midpoint
Hipposideros gigas	Hipposideros_gigas	Mammal	Chiroptera	Hipposideridae	Macronycteris	4.5486	4.86907	-0.320472	Kingdon et al. 2013	Kingdon et al. 2013	Mean	Mean
Hoolock hoolock	Hoolock_hoolock	Mammal	Primates	Hylobatidae	Hoolock	8.80687	8.83492	-0.0280461	Galan-Acedo et al. 2019	Galan-Acedo et al. 2019	Mean	Mean
Hybomys univittatus	Hybomys_univittatus	Mammal	Rodentia	Muridae	Hybomys	3.89995	3.96272	-0.0627657	Kingdon et al. 2013	Kingdon et al. 2013	Mean	Mean
Hylaeamys laticeps	Hylaeamys_laticeps	Mammal	Rodentia	Cricetidae	Hylaeamys	4.07505	4.13415	-0.0590939	Souza et al. 2019	Souza et al. 2019	Mean	Mean
Hylaeamys megacephalus	Hylaeamys_megacephalus	Mammal	Rodentia	Cricetidae	Hylaeamys	3.8871	3.8538	0.0333018	Souza et al. 2019	Souza et al. 2019	Mean	Mean
Hylobates albibarbis	Hylobates_albibarbis	Mammal	Primates	Hylobatidae	Hylobates	8.77184	8.60337	0.168465	Galan-Acedo et al. 2019	Galan-Acedo et al. 2019	Mean	Mean
Hylomyscus aeta	Hylomyscus_aeta	Mammal	Rodentia	Muridae	Hylomyscus	3.15274	3.28466	-0.131928	Kingdon et al. 2013	Kingdon et al. 2013	Mean	Mean
Hylopetes lepidus	Hylopetes_lepidus	Mammal	Rodentia	Sciuridae	Hylopetes	3.76815	3.65842	0.109732	Hayssen 2008	Hayssen 2008	Mean	Mean
Hylopetes spadiceus	Hylopetes_spadiceus	Mammal	Rodentia	Sciuridae	Hylopetes	4.35671	4.26127	0.0954384	Hayssen 2008	Hayssen 2008	Mean	Mean
Hyomys goliath	Hyomys_goliath	Mammal	Rodentia	Muridae	Hyomys	6.79961	6.6234	0.176212	Flanney 1995	Flanney 1995	Mean	Mean
Hyosciurus ileile	Hyosciurus_ileile	Mammal	Rodentia	Sciuridae	Hyosciurus	5.9682	5.98721	-0.0190096	Hayssen 2008	Hayssen 2008	Mean	Mean
Hystrix indica	Hystrix_indica	Mammal	Rodentia	Hystricidae	Hystrix	9.20029	9.01189	0.188401	Mendelssohn 2001	Mendelssohn 2001	Mean	Mean
Jaculus orientalis	Jaculus_orientalis	Mammal	Rodentia	Dipodidae	Jaculus	5.09987	4.94164	0.158224	Mendelssohn 2001	Mendelssohn 2001	Mean	Mean
Juliomys pictipes	Juliomys_pictipes	Mammal	Rodentia	Cricetidae	Juliomys	2.83403	3.05211	-0.218083	Souza et al. 2019	Souza et al. 2019	Mean	Mean
Kobus megaceros	Kobus_megaceros	Mammal	Artiodactyla	Bovidae	Kobus	11.2252	11.5617	-0.336472	Kingdon et al. 2013	Kingdon et al. 2013	Mean	Mean
Lagothrix cana	Lagothrix_cana	Mammal	Primates	Atelidae	Lagothrix	8.94246	9.10164	-0.15918	Galan-Acedo et al. 2019	Galan-Acedo et al. 2019	Mean	Mean
Lama guanicoe	Lama_guanicoe	Mammal	Artiodactyla	Camelidae	Lama	11.6052	11.5104	0.0948088	Roylance-Casson 2021	Roylance-Casson 2021	Mean	Mean
Lariscus insignis	Lariscus_insignis	Mammal	Rodentia	Sciuridae	Lariscus	5.20456	5.16421	0.0403416	Hayssen 2008	Hayssen 2008	Mean	Mean
Lasiurus blossevillii	Lasiurus_blossevillii	Mammal	Chiroptera	Vespertilionidae	Lasiurus	2.32456	2.13614	0.188427	Souza et al. 2019	Souza et al. 2019	Mean	Mean
Lemmus sibiricus	Lemmus_sibiricus	Mammal	Rodentia	Cricetidae	Lemmus	4.38826	4.28359	0.104671	Forsyth 1985	Forsyth 1985	Mean	Mean
Lemniscomys rosalia	Lemniscomys_rosalia	Mammal	Rodentia	Muridae	Lemniscomys	4.02177	3.96081	0.0609607	Kingdon et al. 2013	Kingdon et al. 2013	Mean	Mean
Leontopithecus caissara	Leontopithecus_caissara	Mammal	Primates	Callitrichidae	Leontopithecus	6.31173	6.40688	-0.0951452	Galan-Acedo et al. 2019	Galan-Acedo et al. 2019	Mean	Mean
Leontopithecus chrysopygus	Leontopithecus_chrysopygus	Mammal	Primates	Callitrichidae	Leontopithecus	6.40487	6.44539	-0.04052	Souza et al. 2019	Souza et al. 2019	Mean	Mean
Leopardus colocolo	Leopardus_colocolo	Mammal	Carnivora	Felidae	Leopardus	8.29405	8.26873	0.0253178	Law 2019	Law 2019	Mean	Mean
Leopardus geoffroyi	Leopardus_geoffroyi	Mammal	Carnivora	Felidae	Leopardus	8.24276	8.6125	-0.369747	Law 2019	Law 2019	Mean	Mean
Leopardus guigna	Leopardus_guigna	Mammal	Carnivora	Felidae	Leopardus	7.24423	7.49554	-0.251314	Law 2019	Law 2019	Mean	Mean
Leopardus guttulus	Leopardus_guttulus	Mammal	Carnivora	Felidae	Leopardus	7.68784	7.88231	-0.194471	Souza et al. 2019	Souza et al. 2019	Mean	Mean
Leopardus tigrinus	Leopardus_tigrinus	Mammal	Carnivora	Felidae	Leopardus	7.69621	7.86327	-0.167054	Law 2019	Law 2019	Mean	Mean
Leopardus wiedii	Leopardus_wiedii	Mammal	Carnivora	Felidae	Leopardus	8.10168	8.18869	-0.0870114	Law 2019	Law 2019	Mean	Mean
Lepilemur aeeclis	Lepilemur_aeeclis	Mammal	Primates	Lepilemuridae	Lepilemur	6.81235	6.76619	0.0461534	Galan-Acedo et al. 2019	Galan-Acedo et al. 2019	Mean	Mean
Lepilemur ankaranensis	Lepilemur_ankaranensis	Mammal	Primates	Lepilemuridae	Lepilemur	6.65801	6.59715	0.0608653	Taylor & Schwitzer 2011	Taylor & Schwitzer 2011	Mean	Mean
Lepilemur dorsalis	Lepilemur_dorsalis	Mammal	Primates	Lepilemuridae	Lepilemur	6.59304	6.59304	0	Taylor & Schwitzer 2011	Taylor & Schwitzer 2011	Mean	Mean
Lepilemur edwardsi	Lepilemur_edwardsi	Mammal	Primates	Lepilemuridae	Lepilemur	6.89061	6.88959	0.00101781	Taylor & Schwitzer 2011	Taylor & Schwitzer 2011	Mean	Mean
Lepilemur jamesorum	Lepilemur_jamesorum	Mammal	Primates	Lepilemuridae	Lepilemur	6.95655	6.83518	0.121361	Taylor & Schwitzer 2011	Taylor & Schwitzer 2011	Mean	Mean
Lepilemur leucopus	Lepilemur_leucopus	Mammal	Primates	Lepilemuridae	Lepilemur	6.32972	6.29711	0.0326116	Taylor & Schwitzer 2011	Taylor & Schwitzer 2011	Mean	Mean
Lepilemur microdon	Lepilemur_microdon	Mammal	Primates	Lepilemuridae	Lepilemur	6.77079	7.01302	-0.242226	Taylor & Schwitzer 2011	Taylor & Schwitzer 2011	Mean	Mean
Lepilemur milanoii	Lepilemur_milanoii	Mammal	Primates	Lepilemuridae	Lepilemur	6.5582	6.57647	-0.0182718	Taylor & Schwitzer 2011	Taylor & Schwitzer 2011	Mean	Mean
Lepilemur petteri	Lepilemur_petteri	Mammal	Primates	Lepilemuridae	Lepilemur	6.37161	6.48464	-0.113023	Galan-Acedo et al. 2019	Galan-Acedo et al. 2019	Mean	Mean
Lepilemur randrianasoloi	Lepilemur_randrianasoloi	Mammal	Primates	Lepilemuridae	Lepilemur	6.6896	6.6174	0.0721963	Taylor & Schwitzer 2011	Taylor & Schwitzer 2011	Mean	Mean
Lepilemur sahamalazensis	Lepilemur_sahamalazensis	Mammal	Primates	Lepilemuridae	Lepilemur	6.632	6.55251	0.0794939	Taylor & Schwitzer 2011	Taylor & Schwitzer 2011	Mean	Mean
Lepilemur seali	Lepilemur_seali	Mammal	Primates	Lepilemuridae	Lepilemur	6.85646	6.8638	-0.00734141	Taylor & Schwitzer 2011	Taylor & Schwitzer 2011	Mean	Mean
Lepilemur tymerlachsoni	Lepilemur_tymerlachsoni	Mammal	Primates	Lepilemuridae	Lepilemur	6.79459	6.71538	0.0792032	Taylor & Schwitzer 2011	Taylor & Schwitzer 2011	Mean	Mean
Lepilemur wrightae	Lepilemur_wrightae	Mammal	Primates	Lepilemuridae	Lepilemur	7.52294	7.49554	0.027399	Galan-Acedo et al. 2019	Galan-Acedo et al. 2019	Mean	Mean
Leptomys elegans	Leptomys_elegans	Mammal	Rodentia	Muridae	Leptomys	4.35671	4.5486	-0.191891	Flanney 1995	Flanney 1995	Midpoint	Midpoint
Leptomys ernstmayri	Leptomys_ernstmayri	Mammal	Rodentia	Muridae	Leptomys	3.72569	3.80666	-0.0809691	Flanney 1995	Flanney 1995	Midpoint	Midpoint
Lontra felina	Lontra_felina	Mammal	Carnivora	Mustelidae	Lontra	8.29405	8.29405	0	Law 2019	Law 2019	Mean	Mean
Lontra provocax	Lontra_provocax	Mammal	Carnivora	Mustelidae	Lontra	9.14846	9.43348	-0.285019	Law 2019	Law 2019	Mean	Mean
Lorentzimys nouhuysi	Lorentzimys_nouhuysi	Mammal	Rodentia	Muridae	Lorentzimys	2.84781	2.70805	0.139762	Flanney 1995	Flanney 1995	Midpoint	Midpoint
Lycalopex fulvipes	Lycalopex_fulvipes	Mammal	Carnivora	Canidae	Lycalopex	7.97247	8.10168	-0.129212	Law 2019	Law 2019	Mean	Mean
Lycalopex griseus	Lycalopex_griseus	Mammal	Carnivora	Canidae	Lycalopex	8.10168	8.29405	-0.192372	Law 2019	Law 2019	Mean	Mean
Lycalopex sechurae	Lycalopex_sechurae	Mammal	Carnivora	Canidae	Lycalopex	8.10168	8.18869	-0.0870114	Law 2019	Law 2019	Mean	Mean
Lycalopex vetulus	Lycalopex_vetulus	Mammal	Carnivora	Canidae	Lycalopex	8.13153	8.10168	0.029853	Law 2019	Law 2019	Mean	Mean
Macaca nigrescens	Macaca_nigrescens	Mammal	Primates	Cercopithecidae	Macaca	8.6125	8.66561	-0.0531098	Galan-Acedo et al. 2019	Galan-Acedo et al. 2019	Mean	Mean
Macroscelides proboscideus	Macroscelides_proboscideus	Mammal	Macroscelidea	Macroscelididae	Macroscelides	3.64806	3.63759	0.0104713	Kingdon et al. 2013	Kingdon et al. 2013	Mean	Mean
Macrotis lagotis	Macrotis_lagotis	Mammal	Peramelemorphia	Thylacomyidae	Macrotis	6.85646	7.46737	-0.610909	McDade 2005	McDade 2005	Midpoint	Midpoint
Mallomys aroaensis	Mallomys_aroaensis	Mammal	Rodentia	Muridae	Mallomys	7.34923	7.49554	-0.146311	Flanney 1995	Flanney 1995	Midpoint	Midpoint
Mallomys rothschildi	Mallomys_rothschildi	Mammal	Rodentia	Muridae	Mallomys	7.0076	7.10044	-0.092839	Flanney 1995	Flanney 1995	Midpoint	Midpoint
Mammelomys lanosus	Mammelomys_lanosus	Mammal	Rodentia	Muridae	Mammelomys	4.69592	4.79991	-0.10399	Flanney 1995	Flanney 1995	Midpoint	Midpoint
Mammelomys rattoides	Mammelomys_rattoides	Mammal	Rodentia	Muridae	Mammelomys	5.31812	5.32788	-0.00975618	Flanney 1995	Flanney 1995	Midpoint	Midpoint
Marmosa demerarae	Marmosa_demerarae	Mammal	Didelphimorphia	Didelphidae	Marmosa	4.15508	4.46987	-0.314796	Souza et al. 2019	Souza et al. 2019	Mean	Mean
Marmosa murina	Marmosa_murina	Mammal	Didelphimorphia	Didelphidae	Marmosa	3.63407	3.8547	-0.220625	Souza et al. 2019	Souza et al. 2019	Mean	Mean
Marmosa paraguayanus	Marmosa_paraguayanus	Mammal	Didelphimorphia	Didelphidae	Marmosa	4.565	4.73109	-0.166093	Souza et al. 2019	Souza et al. 2019	Mean	Mean
Marmosa robinsoni	Marmosa_robinsoni	Mammal	Didelphimorphia	Didelphidae	Marmosa	4.00733	4.55388	-0.546544	Nowak et al. 1999	Nowak et al. 1999	Midpoint	Midpoint
Marmota bobak	Marmota_bobak	Mammal	Rodentia	Sciuridae	Marmota	8.2821	8.34792	-0.0658185	Krystufek & Vohralik 2013	Krystufek & Vohralik 2013	Mean	Mean
Marmota broweri	Marmota_broweri	Mammal	Rodentia	Sciuridae	Marmota	8.06464	8.19699	-0.132351	Hayssen 2008	Hayssen 2008	Mean	Mean
Marmota caudata	Marmota_caudata	Mammal	Rodentia	Sciuridae	Marmota	8.51719	8.28853	0.228659	Hayssen 2008	Hayssen 2008	Mean	Mean
Marmota menzbieri	Marmota_menzbieri	Mammal	Rodentia	Sciuridae	Marmota	7.99497	8.02748	-0.032507	Hayssen 2008	Hayssen 2008	Mean	Mean
Marmota vancouverensis	Marmota_vancouverensis	Mammal	Rodentia	Sciuridae	Marmota	8.29405	8.41183	-0.117783	Hayssen 2008	Hayssen 2008	Mean	Mean
Martes flavigula	Martes_flavigula	Mammal	Carnivora	Mustelidae	Martes	7.76642	7.94803	-0.181615	Law 2019	Law 2019	Mean	Mean
Martes melampus	Martes_melampus	Mammal	Carnivora	Mustelidae	Martes	6.91771	7.35244	-0.434735	Law 2019	Law 2019	Mean	Mean
Mastomys huberti	Mastomys_huberti	Mammal	Rodentia	Muridae	Mastomys	3.94158	4.07923	-0.137649	Kingdon et al. 2013	Kingdon et al. 2013	Mean	Mean
Mastomys kollmannspergeri	Mastomys_kollmannspergeri	Mammal	Rodentia	Muridae	Mastomys	4.42365	4.6625	-0.238847	Kingdon et al. 2013	Kingdon et al. 2013	Mean	Mean
Megaptera novaeangliae	Megaptera_novaeangliae	Mammal	Artiodactyla	Balaenopteridae	Megaptera	17.2937	17.1369	0.156726	Silva et al. 1995	Silva et al. 1995	Mean	Mean
Meles anakuma	Meles_anakuma	Mammal	Carnivora	Mustelidae	Meles	8.59415	8.94898	-0.354821	Law 2019	Law 2019	Mean	Mean
Meles leucurus	Meles_leucurus	Mammal	Carnivora	Mustelidae	Meles	8.7483	8.86785	-0.119545	Law 2019	Law 2019	Mean	Mean
Melursus ursinus	Melursus_ursinus	Mammal	Carnivora	Ursidae	Melursus	11.1913	11.5852	-0.393904	Law 2019	Law 2019	Mean	Mean
Menetes berdmorei	Menetes_berdmorei	Mammal	Rodentia	Sciuridae	Menetes	5.14749	5.17048	-0.0229895	Hayssen 2008	Hayssen 2008	Mean	Mean
Mesembriomys gouldii	Mesembriomys_gouldii	Mammal	Rodentia	Muridae	Mesembriomys	6.5582	6.5903	-0.0321032	Strahan 1995	Strahan 1995	Mean	Mean
Mico argentatus	Mico_argentatus	Mammal	Primates	Callitrichidae	Mico	5.8861	5.79909	0.0870114	Galan-Acedo et al. 2019	Galan-Acedo et al. 2019	Mean	Mean
Mico chrysoleucos	Mico_chrysoleucos	Mammal	Primates	Callitrichidae	Mico	5.73657	5.63479	0.101783	Galan-Acedo et al. 2019	Galan-Acedo et al. 2019	Mean	Mean
Mico emiliae	Mico_emiliae	Mammal	Primates	Callitrichidae	Mico	5.79909	5.7462	0.0528895	Galan-Acedo et al. 2019	Galan-Acedo et al. 2019	Mean	Mean
Mico humeralifer	Mico_humeralifer	Mammal	Primates	Callitrichidae	Mico	6.05444	6.03548	0.0189579	Galan-Acedo et al. 2019	Galan-Acedo et al. 2019	Mean	Mean
Mico mauesi	Mico_mauesi	Mammal	Primates	Callitrichidae	Mico	5.98645	5.84354	0.142908	Galan-Acedo et al. 2019	Galan-Acedo et al. 2019	Mean	Mean
Microcebus berthae	Microcebus_berthae	Mammal	Primates	Cheirogaleidae	Microcebus	3.43399	3.43399	0	Taylor & Schwitzer 2011	Taylor & Schwitzer 2011	Mean	Mean
Microcebus bongolavensis	Microcebus_bongolavensis	Mammal	Primates	Cheirogaleidae	Microcebus	3.99083	3.99452	-0.00369004	Galan-Acedo et al. 2019	Galan-Acedo et al. 2019	Mean	Mean
Microcebus danfossi	Microcebus_danfossi	Mammal	Primates	Cheirogaleidae	Microcebus	4.18662	4.11415	0.0724726	Galan-Acedo et al. 2019	Galan-Acedo et al. 2019	Mean	Mean
Microcebus griseorufus	Microcebus_griseorufus	Mammal	Primates	Cheirogaleidae	Microcebus	3.97029	3.85015	0.120144	Taylor & Schwitzer 2011	Taylor & Schwitzer 2011	Mean	Mean
Microcebus lehilahytsara	Microcebus_lehilahytsara	Mammal	Primates	Cheirogaleidae	Microcebus	3.80666	3.8712	-0.0645385	Galan-Acedo et al. 2019	Galan-Acedo et al. 2019	Mean	Mean
Microcebus myoxinus	Microcebus_myoxinus	Mammal	Primates	Cheirogaleidae	Microcebus	3.42426	3.42426	0	Galan-Acedo et al. 2019	Galan-Acedo et al. 2019	Mean	Mean
Microcebus ravelobensis	Microcebus_ravelobensis	Mammal	Primates	Cheirogaleidae	Microcebus	4.00733	4.09434	-0.0870114	Taylor & Schwitzer 2011	Taylor & Schwitzer 2011	Mean	Mean
Microcebus rufus	Microcebus_rufus	Mammal	Primates	Cheirogaleidae	Microcebus	3.77276	3.82428	-0.0515232	Galan-Acedo et al. 2019	Galan-Acedo et al. 2019	Mean	Mean
Microcebus tavaratra	Microcebus_tavaratra	Mammal	Primates	Cheirogaleidae	Microcebus	3.93183	3.97029	-0.0384663	Taylor & Schwitzer 2011	Taylor & Schwitzer 2011	Mean	Mean
Microsciurus alfari	Microsciurus_alfari	Mammal	Rodentia	Sciuridae	Microsciurus	4.39692	4.42125	-0.0243321	Hayssen 2008	Hayssen 2008	Mean	Mean
Microsciurus flaviventer	Microsciurus_flaviventer	Mammal	Rodentia	Sciuridae	Microsciurus	4.41401	4.58497	-0.170958	Hayssen 2008	Hayssen 2008	Mean	Mean
Microtus maximowiczii	Microtus_maximowiczii	Mammal	Rodentia	Cricetidae	Alexandromys	3.77221	3.7744	-0.00218819	Alhajeri et al. 2020	Alhajeri et al. 2020	Mean	Mean
Microtus mongolicus	Microtus_mongolicus	Mammal	Rodentia	Cricetidae	Alexandromys	3.79211	3.81358	-0.0214702	Alhajeri et al. 2020	Alhajeri et al. 2020	Mean	Mean
Microtus socialis	Microtus_socialis	Mammal	Rodentia	Cricetidae	Microtus	3.61092	3.91202	-0.301105	Mendelssohn 2001	Mendelssohn 2001	Mean	Mean
Miopithecus ogouensis	Miopithecus_ogouensis	Mammal	Primates	Cercopithecidae	Miopithecus	7.02997	7.22984	-0.199866	Kingdon et al. 2013	Kingdon et al. 2013	Mean	Mean
Mirza zaza	Mirza_zaza	Mammal	Primates	Cheirogaleidae	Mirza	5.68698	5.65599	0.0309835	Taylor & Schwitzer 2011	Taylor & Schwitzer 2011	Mean	Mean
Molossus rufus	Molossus_rufus	Mammal	Chiroptera	Molossidae	Molossus	3.55007	3.5856	-0.0355291	Souza et al. 2019	Souza et al. 2019	Mean	Mean
Monodelphis americana	Monodelphis_americana	Mammal	Didelphimorphia	Didelphidae	Monodelphis	3.31092	3.37588	-0.0649623	Souza et al. 2019	Souza et al. 2019	Mean	Mean
Monodelphis iheringi	Monodelphis_iheringi	Mammal	Didelphimorphia	Didelphidae	Monodelphis	3.30111	2.7586	0.542511	Souza et al. 2019	Souza et al. 2019	Mean	Mean
Moschus chrysogaster	Moschus_chrysogaster	Mammal	Artiodactyla	Moschidae	Moschus	9.34575	9.23014	0.115602	Roylance-Casson 2021	Roylance-Casson 2021	Mean	Mean
Mungos gambianus	Mungos_gambianus	Mammal	Carnivora	Herpestidae	Mungos	7.37776	7.37776	0	Law 2019	Law 2019	Mean	Mean
Mungotictis decemlineata	Mungotictis_decemlineata	Mammal	Carnivora	Eupleridae	Mungotictis	6.38856	6.30992	0.0786431	Law 2019	Law 2019	Mean	Mean
Mus minutoides	Mus_minutoides	Mammal	Rodentia	Muridae	Mus	2.16332	1.96009	0.203228	Taylor 1998	Taylor 1998	Mean	Mean
Mustela itatsi	Mustela_itatsi	Mammal	Carnivora	Mustelidae	Mustela	5.07517	6.19441	-1.11923	Law 2019	Law 2019	Mean	Mean
Mustela subpalmata	Mustela_subpalmata	Mammal	Carnivora	Mustelidae	Mustela	5.34233	5.96615	-0.623812	Kingdon et al. 2013	Kingdon et al. 2013	Mean	Mean
Myodes rufocanus	Myodes_rufocanus	Mammal	Rodentia	Cricetidae	Craseomys	3.1365	3.12425	0.0122459	Alhajeri et al. 2020	Alhajeri et al. 2020	Mean	Mean
Myotis nigricans	Myotis_nigricans	Mammal	Chiroptera	Vespertilionidae	Myotis	1.68115	1.63312	0.0480256	Souza et al. 2019	Souza et al. 2019	Mean	Mean
Myotis punicus	Myotis_punicus	Mammal	Chiroptera	Vespertilionidae	Myotis	3.19867	3.08649	0.112186	Kingdon et al. 2013	Kingdon et al. 2013	Mean	Mean
Myotis ruber	Myotis_ruber	Mammal	Chiroptera	Vespertilionidae	Myotis	2.10287	2.00148	0.101392	Souza et al. 2019	Souza et al. 2019	Mean	Mean
Mystromys albicaudatus	Mystromys_albicaudatus	Mammal	Rodentia	Nesomyidae	Mystromys	4.35671	4.55913	-0.202417	Kingdon et al. 2013	Kingdon et al. 2013	Mean	Mean
Naemorhedus caudatus	Naemorhedus_caudatus	Mammal	Artiodactyla	Bovidae	Naemorhedus	10.4487	10.5051	-0.0563529	Wilson et al. 2011	Wilson et al. 2011	Midpoint	Midpoint
Nanger dama	Nanger_dama	Mammal	Artiodactyla	Bovidae	Nanger	10.8357	11.0509	-0.215238	Kingdon et al. 2013	Kingdon et al. 2013	Mean	Mean
Nannosciurus melanotis	Nannosciurus_melanotis	Mammal	Rodentia	Sciuridae	Nannosciurus	2.83321	2.48491	0.348307	Hayssen 2008	Hayssen 2008	Mean	Mean
Neamblysomus gunningi	Neamblysomus_gunningi	Mammal	Afrosoricida	Chrysochloridae	Neamblysomus	3.93183	4.13996	-0.208129	Kingdon et al. 2013	Kingdon et al. 2013	Mean	Mean
Necromys lasiurus	Necromys_lasiurus	Mammal	Rodentia	Cricetidae	Necromys	3.83194	3.62636	0.205585	Souza et al. 2019	Souza et al. 2019	Mean	Mean
Necromys lenguarum	Necromys_lenguarum	Mammal	Rodentia	Cricetidae	Necromys	3.89894	3.99325	-0.0943107	Alhajeri et al. 2020	Alhajeri et al. 2020	Mean	Mean
Nectomys squamipes	Nectomys_squamipes	Mammal	Rodentia	Cricetidae	Nectomys	5.35363	5.4336	-0.0799702	Souza et al. 2019	Souza et al. 2019	Mean	Mean
Neofelis diardi	Neofelis_diardi	Mammal	Carnivora	Felidae	Neofelis	9.72913	10.0432	-0.314115	Law 2019	Law 2019	Mean	Mean
Neotamias bulleri	Neotamias_bulleri	Mammal	Rodentia	Sciuridae	Neotamias	4.31615	4.19117	0.124985	Hayssen 2008	Hayssen 2008	Mean	Mean
Neotamias palmeri	Neotamias_palmeri	Mammal	Rodentia	Sciuridae	Neotamias	4.01096	3.95891	0.0520564	Hayssen 2008	Hayssen 2008	Mean	Mean
Neotamias rufus	Neotamias_rufus	Mammal	Rodentia	Sciuridae	Neotamias	4.05352	3.97594	0.0775862	Hayssen 2008	Hayssen 2008	Mean	Mean
Neotamias umbrinus	Neotamias_umbrinus	Mammal	Rodentia	Sciuridae	Neotamias	4.16821	4.02535	0.142863	Hayssen 2008	Hayssen 2008	Mean	Mean
Neotoma macrotis	Neotoma_macrotis	Mammal	Rodentia	Cricetidae	Neotoma	5.0494	5.08862	-0.0392266	Alhajeri et al. 2020	Alhajeri et al. 2020	Mean	Mean
Neotoma mexicana	Neotoma_mexicana	Mammal	Rodentia	Cricetidae	Neotoma	5.06475	4.8199	0.244855	Alhajeri et al. 2020	Alhajeri et al. 2020	Mean	Mean
Neotragus pygmaeus	Neotragus_pygmaeus	Mammal	Artiodactyla	Bovidae	Neotragus	7.78322	7.82804	-0.044814	Roylance-Casson 2021	Roylance-Casson 2021	Mean	Mean
Neovison vison	Neovison_vison	Mammal	Carnivora	Mustelidae	Neogale	6.44572	7.05618	-0.610455	Law 2019	Law 2019	Mean	Mean
Nesokia indica	Nesokia_indica	Mammal	Rodentia	Muridae	Nesokia	5.7869	5.61313	0.173769	Mendelssohn 2001	Mendelssohn 2001	Mean	Mean
Nesoryzomys swarthi	Nesoryzomys_swarthi	Mammal	Rodentia	Cricetidae	Nesoryzomys	4.40794	4.66155	-0.253613	Dowler et al. 2000	Dowler et al. 2000	Mean	Mean
Nesotragus moschatus	Nesotragus_moschatus	Mammal	Artiodactyla	Bovidae	Nesotragus	8.59415	8.51719	0.076961	Kingdon et al. 2013	Kingdon et al. 2013	Mean	Mean
Nilgiritragus hylocrius	Nilgiritragus_hylocrius	Mammal	Artiodactyla	Bovidae	Nilgiritragus	10.8198	11.435	-0.615186	Roylance-Casson 2021	Roylance-Casson 2021	Mean	Mean
Nomascus hainanus	Nomascus_hainanus	Mammal	Primates	Hylobatidae	Nomascus	8.7892	8.79634	-0.00713584	Galan-Acedo et al. 2019	Galan-Acedo et al. 2019	Mean	Mean
Nomascus leucogenys	Nomascus_leucogenys	Mammal	Primates	Hylobatidae	Nomascus	8.79482	8.76405	0.0307717	Galan-Acedo et al. 2019	Galan-Acedo et al. 2019	Mean	Mean
Nomascus siki	Nomascus_siki	Mammal	Primates	Hylobatidae	Nomascus	8.97462	8.79482	0.179793	Galan-Acedo et al. 2019	Galan-Acedo et al. 2019	Mean	Mean
Nycticebus bengalensis	Nycticebus_bengalensis	Mammal	Primates	Lorisidae	Nycticebus	7.24423	7.02997	0.214255	Galan-Acedo et al. 2019	Galan-Acedo et al. 2019	Mean	Mean
Nycticebus javanicus	Nycticebus_javanicus	Mammal	Primates	Lorisidae	Nycticebus	6.43935	6.53088	-0.0915273	Galan-Acedo et al. 2019	Galan-Acedo et al. 2019	Mean	Mean
Nycticebus pygmaeus	Nycticebus_pygmaeus	Mammal	Primates	Lorisidae	Nycticebus	5.92959	6.13556	-0.205976	Galan-Acedo et al. 2019	Galan-Acedo et al. 2019	Mean	Mean
Oecomys catherinae	Oecomys_catherinae	Mammal	Rodentia	Cricetidae	Oecomys	4.10853	3.91077	0.197757	Souza et al. 2019	Souza et al. 2019	Mean	Mean
Okapia johnstoni	Okapia_johnstoni	Mammal	Artiodactyla	Giraffidae	Okapia	12.5062	12.3926	0.113625	Kingdon et al. 2013	Kingdon et al. 2013	Mean	Mean
Oligoryzomys flavescens	Oligoryzomys_flavescens	Mammal	Rodentia	Cricetidae	Oligoryzomys	2.90612	3.05821	-0.152093	Souza et al. 2019	Souza et al. 2019	Mean	Mean
Oligoryzomys longicaudatus	Oligoryzomys_longicaudatus	Mammal	Rodentia	Cricetidae	Oligoryzomys	3.14351	3.38418	-0.240662	Alhajeri et al. 2020	Alhajeri et al. 2020	Mean	Mean
Oligoryzomys magellanicus	Oligoryzomys_magellanicus	Mammal	Rodentia	Cricetidae	Oligoryzomys	3.43399	3.43894	-0.00495051	Alhajeri et al. 2020	Alhajeri et al. 2020	Mean	Mean
Orycteropus afer	Orycteropus_afer	Mammal	Tubulidentata	Orycteropodidae	Orycteropus	3.93964	3.97594	-0.0362982	Kingdon et al. 2013	Kingdon et al. 2013	Mean	Mean
Oryx beisa	Oryx_beisa	Mammal	Artiodactyla	Bovidae	Oryx	11.9316	12.1442	-0.212561	Roylance-Casson 2021	Roylance-Casson 2021	Mean	Mean
Oryx dammah	Oryx_dammah	Mammal	Artiodactyla	Bovidae	Oryx	11.9382	11.925	0.0131581	Kingdon et al. 2013	Kingdon et al. 2013	Mean	Mean
Oryx leucoryx	Oryx_leucoryx	Mammal	Artiodactyla	Bovidae	Oryx	11.3817	11.4371	-0.0554466	Silva et al. 1995	Silva et al. 1995	Mean	Mean
Otocolobus manul	Otocolobus_manul	Mammal	Carnivora	Felidae	Otocolobus	8.29904	8.32361	-0.0245713	Law 2019	Law 2019	Mean	Mean
Otomys barbouri	Otomys_barbouri	Mammal	Rodentia	Muridae	Otomys	4.66532	4.76899	-0.103664	Kingdon et al. 2013	Kingdon et al. 2013	Mean	Mean
Otomys irroratus	Otomys_irroratus	Mammal	Rodentia	Muridae	Otomys	4.92943	5.09252	-0.163097	Taylor 1998	Taylor 1998	Mean	Mean
Otomys laminatus	Otomys_laminatus	Mammal	Rodentia	Muridae	Otomys	4.94164	5.24702	-0.305382	Kingdon et al. 2013	Kingdon et al. 2013	Mean	Mean
Otomys typus	Otomys_typus	Mammal	Rodentia	Muridae	Otomys	4.45899	4.52287	-0.0638873	Kingdon et al. 2013	Kingdon et al. 2013	Mean	Mean
Otomys unisulcatus	Otomys_unisulcatus	Mammal	Rodentia	Muridae	Otomys	4.46591	4.65396	-0.188052	Kingdon et al. 2013	Kingdon et al. 2013	Mean	Mean
Oxymycterus dasytrichus	Oxymycterus_dasytrichus	Mammal	Rodentia	Cricetidae	Oxymycterus	4.33729	4.46973	-0.132441	Souza et al. 2019	Souza et al. 2019	Mean	Mean
Ozotoceros bezoarticus	Ozotoceros_bezoarticus	Mammal	Artiodactyla	Cervidae	Ozotoceros	11.0429	11.1199	-0.076961	Wilson et al. 2011	Wilson et al. 2011	Midpoint	Midpoint
Pantholops hodgsonii	Pantholops_hodgsonii	Mammal	Artiodactyla	Bovidae	Pantholops	10.2219	10.7255	-0.503526	Silva et al. 1995	Silva et al. 1995	Midpoint	Midpoint
Papio kindae	Papio_kindae	Mammal	Primates	Cercopithecidae	Papio	9.20029	9.68034	-0.480054	Galan-Acedo et al. 2019	Galan-Acedo et al. 2019	Mean	Mean
Paraechinus aethiopicus	Paraechinus_aethiopicus	Mammal	Eulipotyphla	Erinaceidae	Paraechinus	5.98141	5.84932	0.132089	Mendelssohn 2001	Mendelssohn 2001	Mean	Mean
Paraxerus cepapi	Paraxerus_cepapi	Mammal	Rodentia	Sciuridae	Paraxerus	5.19407	5.22575	-0.0316793	Hayssen 2008	Hayssen 2008	Mean	Mean
Paraxerus ochraceus	Paraxerus_ochraceus	Mammal	Rodentia	Sciuridae	Paraxerus	4.92362	4.82671	0.0969115	Hayssen 2008	Hayssen 2008	Mean	Mean
Parotomys littledalei	Parotomys_littledalei	Mammal	Rodentia	Muridae	Parotomys	4.57471	4.65396	-0.0792494	Kingdon et al. 2013	Kingdon et al. 2013	Mean	Mean
Pecari tajacu	Pecari_tajacu	Mammal	Artiodactyla	Tayassuidae	Dicotyles	10.1999	9.90349	0.296394	Roylance-Casson 2021	Roylance-Casson 2021	Mean	Mean
Pedetes surdaster	Pedetes_surdaster	Mammal	Rodentia	Pedetidae	Pedetes	7.93737	7.90101	0.0363676	Kingdon et al. 2013	Kingdon et al. 2013	Mean	Mean
Perodicticus edwardsi	Perodicticus_edwardsi	Mammal	Primates	Lorisidae	Perodicticus	7.05618	7.10661	-0.0504309	Galan-Acedo et al. 2019	Galan-Acedo et al. 2019	Mean	Mean
Peromyscus boylii	Peromyscus_boylii	Mammal	Rodentia	Cricetidae	Peromyscus	3.12084	3.07154	0.0493095	Alhajeri et al. 2020	Alhajeri et al. 2020	Mean	Mean
Peromyscus keeni	Peromyscus_keeni	Mammal	Rodentia	Cricetidae	Peromyscus	3.07961	2.99573	0.0838815	Alhajeri et al. 2020	Alhajeri et al. 2020	Mean	Mean
Peromyscus nasutus	Peromyscus_nasutus	Mammal	Rodentia	Cricetidae	Peromyscus	3.20622	3.1762	0.0300244	Alhajeri et al. 2020	Alhajeri et al. 2020	Mean	Mean
Peromyscus truei	Peromyscus_truei	Mammal	Rodentia	Cricetidae	Peromyscus	3.20635	3.11221	0.0941415	Alhajeri et al. 2020	Alhajeri et al. 2020	Mean	Mean
Petaurista alborufus	Petaurista_alborufus	Mammal	Rodentia	Sciuridae	Petaurista	7.28207	7.33237	-0.0502955	Hayssen 2008	Hayssen 2008	Mean	Mean
Petaurista elegans	Petaurista_elegans	Mammal	Rodentia	Sciuridae	Petaurista	6.632	6.85435	-0.222353	Hayssen 2008	Hayssen 2008	Mean	Mean
Petinomys setosus	Petinomys_setosus	Mammal	Rodentia	Sciuridae	Petinomys	3.64284	3.72086	-0.078027	Hayssen 2008	Hayssen 2008	Mean	Mean
Petromus typicus	Petromus_typicus	Mammal	Rodentia	Petromuridae	Petromus	5.08451	5.08078	0.00372209	Kingdon et al. 2013	Kingdon et al. 2013	Mean	Mean
Phacochoerus aethiopicus	Phacochoerus_aethiopicus	Mammal	Artiodactyla	Suidae	Phacochoerus	10.6657	11.0948	-0.429137	Silva et al. 1995	Silva et al. 1995	Mean	Mean
Phacochoerus africanus	Phacochoerus_africanus	Mammal	Artiodactyla	Suidae	Phacochoerus	10.942	11.2848	-0.342773	Kingdon et al. 2013	Kingdon et al. 2013	Mean	Mean
Phataginus tetradactyla	Phataginus_tetradactyla	Mammal	Pholidota	Manidae	Phataginus	7.91571	7.94803	-0.0323188	Kingdon et al. 2013	Kingdon et al. 2013	Mean	Mean
Phataginus tricuspis	Phataginus_tricuspis	Mammal	Pholidota	Manidae	Phataginus	7.86327	7.76642	0.0968498	Kingdon et al. 2013	Kingdon et al. 2013	Mean	Mean
Phocoena sinus	Phocoena_sinus	Mammal	Artiodactyla	Phocoenidae	Phocoena	10.5966	10.7515	-0.154865	Silva et al. 1995	Silva et al. 1995	Mean	Mean
Phodopus roborovskii	Phodopus_roborovskii	Mammal	Rodentia	Cricetidae	Phodopus	2.60334	2.72334	-0.120002	Alhajeri et al. 2020	Alhajeri et al. 2020	Mean	Mean
Phyllomys pattoni	Phyllomys_pattoni	Mammal	Rodentia	Echimyidae	Phyllomys	5.5731	5.53207	0.0410331	Souza et al. 2019	Souza et al. 2019	Mean	Mean
Piliocolobus oustaleti	Piliocolobus_oustaleti	Mammal	Primates	Cercopithecidae	Piliocolobus	9.01189	9.43348	-0.421594	Galan-Acedo et al. 2019	Galan-Acedo et al. 2019	Mean	Mean
Piliocolobus temminckii	Piliocolobus_temminckii	Mammal	Primates	Cercopithecidae	Piliocolobus	8.55641	8.77956	-0.223144	Galan-Acedo et al. 2019	Galan-Acedo et al. 2019	Mean	Mean
Pithecheir parvus	Pithecheir_parvus	Mammal	Rodentia	Muridae	Pithecheir	4.56424	4.68136	-0.117115	Alhajeri et al. 2020	Alhajeri et al. 2020	Mean	Mean
Pithecia chrysocephala	Pithecia_chrysocephala	Mammal	Primates	Pitheciidae	Pithecia	7.54961	7.54961	0	Galan-Acedo et al. 2019	Galan-Acedo et al. 2019	Mean	Mean
Platyrrhinus recifinus	Platyrrhinus_recifinus	Mammal	Chiroptera	Phyllostomidae	Platyrrhinus	3.11427	2.96712	0.14715	Souza et al. 2019	Souza et al. 2019	Mean	Mean
Podomys floridanus	Podomys_floridanus	Mammal	Rodentia	Cricetidae	Podomys	3.48079	3.42125	0.0595436	Alhajeri et al. 2020	Alhajeri et al. 2020	Mean	Mean
Pogonomys loriae	Pogonomys_loriae	Mammal	Rodentia	Muridae	Pogonomys	4.59512	4.47164	0.123481	Flanney 1995	Flanney 1995	Mean	Mean
Poiana richardsonii	Poiana_richardsonii	Mammal	Carnivora	Viverridae	Poiana	6.1203	6.44572	-0.325422	Law 2019	Law 2019	Mean	Mean
Pongo abelii	Pongo_abelii	Mammal	Primates	Hominidae	Pongo	10.4801	11.2632	-0.78308	Galan-Acedo et al. 2019	Galan-Acedo et al. 2019	Mean	Mean
Potamochoerus larvatus	Potamochoerus_larvatus	Mammal	Artiodactyla	Suidae	Potamochoerus	11.1404	11.1886	-0.048168	Kingdon et al. 2013	Kingdon et al. 2013	Mean	Mean
Potamochoerus porcus	Potamochoerus_porcus	Mammal	Artiodactyla	Suidae	Potamochoerus	11.1162	11.1124	0.0037244	Roylance-Casson 2021	Roylance-Casson 2021	Mean	Mean
Prionailurus planiceps	Prionailurus_planiceps	Mammal	Carnivora	Felidae	Prionailurus	7.43838	7.54961	-0.111226	Law 2019	Law 2019	Mean	Mean
Procapra picticaudata	Procapra_picticaudata	Mammal	Artiodactyla	Bovidae	Procapra	9.5819	9.5819	0	Roylance-Casson 2021	Roylance-Casson 2021	Mean	Mean
Procapra przewalskii	Procapra_przewalskii	Mammal	Artiodactyla	Bovidae	Procapra	10.1064	10.1064	0	Roylance-Casson 2021	Roylance-Casson 2021	Mean	Mean
Prolemur simus	Prolemur_simus	Mammal	Primates	Lemuridae	Prolemur	7.7178	7.83676	-0.118969	Taylor & Schwitzer 2011	Taylor & Schwitzer 2011	Mean	Mean
Propithecus coquereli	Propithecus_coquereli	Mammal	Primates	Indriidae	Propithecus	8.21609	8.21609	0	Taylor & Schwitzer 2011	Taylor & Schwitzer 2011	Mean	Mean
Propithecus coronatus	Propithecus_coronatus	Mammal	Primates	Indriidae	Propithecus	8.22631	8.07278	0.153527	Taylor & Schwitzer 2011	Taylor & Schwitzer 2011	Mean	Mean
Propithecus deckenii	Propithecus_deckenii	Mammal	Primates	Indriidae	Propithecus	7.87474	7.98276	-0.108019	Taylor & Schwitzer 2011	Taylor & Schwitzer 2011	Mean	Mean
Propithecus edwardsi	Propithecus_edwardsi	Mammal	Primates	Indriidae	Propithecus	8.61323	8.6125	0.000727009	Taylor & Schwitzer 2011	Taylor & Schwitzer 2011	Mean	Mean
Propithecus perrieri	Propithecus_perrieri	Mammal	Primates	Indriidae	Propithecus	8.41605	8.39751	0.0185377	Taylor & Schwitzer 2011	Taylor & Schwitzer 2011	Mean	Mean
Propithecus tattersalli	Propithecus_tattersalli	Mammal	Primates	Indriidae	Propithecus	8.18591	8.12859	0.0573223	Rowe & Myers 2011	Rowe & Myers 2011	Mean	Mean
Prosciurillus leucomus	Prosciurillus_leucomus	Mammal	Rodentia	Sciuridae	Prosciurillus	5.16479	5.14633	0.018455	Hayssen 2008	Hayssen 2008	Mean	Mean
Protoxerus aubinnii	Protoxerus_aubinnii	Mammal	Rodentia	Sciuridae	Protoxerus	6.1181	6.02828	0.0898187	Hayssen 2008	Hayssen 2008	Mean	Mean
Protoxerus stangeri	Protoxerus_stangeri	Mammal	Rodentia	Sciuridae	Protoxerus	6.63437	6.28842	0.345954	Hayssen 2008	Hayssen 2008	Mean	Mean
Psammomys obesus	Psammomys_obesus	Mammal	Rodentia	Muridae	Psammomys	4.95371	5.06006	-0.106348	Kingdon et al. 2013	Kingdon et al. 2013	Mean	Mean
Pseudohydromys murinus	Pseudohydromys_murinus	Mammal	Rodentia	Muridae	Pseudohydromys	2.84491	2.72785	0.117057	Flanney 1995	Flanney 1995	Mean	Mean
Pseudomys albocinereus	Pseudomys_albocinereus	Mammal	Rodentia	Muridae	Pseudomys	3.2581	3.55535	-0.297252	Hyett & Shaw 1981	Hyett & Shaw 1981	Mean	Mean
Pseudomys calabyi	Pseudomys_calabyi	Mammal	Rodentia	Muridae	Pseudomys	2.83321	3.02529	-0.192078	Strahan 1995	Strahan 1995	Mean	Mean
Pseudomys gracilicaudatus	Pseudomys_gracilicaudatus	Mammal	Rodentia	Muridae	Pseudomys	4.14313	4.46014	-0.31701	Hyett & Shaw 1981	Hyett & Shaw 1981	Midpoint	Midpoint
Pseudoryx nghetinhensis	Pseudoryx_nghetinhensis	Mammal	Artiodactyla	Bovidae	Pseudoryx	11.3504	11.3504	0	Roylance-Casson 2021	Roylance-Casson 2021	Mean	Mean
Pteromyscus pulverulentus	Pteromyscus_pulverulentus	Mammal	Rodentia	Sciuridae	Pteromyscus	5.46586	5.35623	0.109625	Alhajeri et al. 2020	Alhajeri et al. 2020	Mean	Mean
Pudu mephistophiles	Pudu_mephistophiles	Mammal	Artiodactyla	Cervidae	Pudu	9.05952	9.02039	0.0391277	Roylance-Casson 2021	Roylance-Casson 2021	Mean	Mean
Pudu puda	Pudu_puda	Mammal	Artiodactyla	Cervidae	Pudu	9.24184	9.25531	-0.0134747	Roylance-Casson 2021	Roylance-Casson 2021	Mean	Mean
Pygoderma bilabiatum	Pygoderma_bilabiatum	Mammal	Chiroptera	Phyllostomidae	Pygoderma	3.12594	2.93631	0.189629	Souza et al. 2019	Souza et al. 2019	Mean	Mean
Raphicerus melanotis	Raphicerus_melanotis	Mammal	Artiodactyla	Bovidae	Raphicerus	9.25913	9.21034	0.0487902	Kingdon et al. 2013	Kingdon et al. 2013	Mean	Mean
Raphicerus sharpei	Raphicerus_sharpei	Mammal	Artiodactyla	Bovidae	Raphicerus	9.10498	9.09381	0.0111733	Kingdon et al. 2013	Kingdon et al. 2013	Mean	Mean
Rattus leucopus	Rattus_leucopus	Mammal	Rodentia	Muridae	Rattus	5.50126	5.37296	0.128297	Flanney 1995	Flanney 1995	Midpoint	Midpoint
Rattus nikenii	Rattus_nikenii	Mammal	Rodentia	Muridae	Rattus	4.85437	4.94307	-0.0886987	Maryanto et al. 2010	Maryanto et al. 2010	Mean	Mean
Rattus novaeguineae	Rattus_novaeguineae	Mammal	Rodentia	Muridae	Rattus	4.86368	4.9523	-0.0886188	Flanney 1995	Flanney 1995	Mean	Mean
Rattus praetor	Rattus_praetor	Mammal	Rodentia	Muridae	Rattus	5.24965	5.27811	-0.0284625	Flanney 1995	Flanney 1995	Midpoint	Midpoint
Rattus sordidus	Rattus_sordidus	Mammal	Rodentia	Muridae	Rattus	4.82831	5.19296	-0.364643	Hyett & Shaw 1981	Hyett & Shaw 1981	Mean	Mean
Rattus villosissimus	Rattus_villosissimus	Mammal	Rodentia	Muridae	Rattus	4.7185	5.04986	-0.331357	Hyett & Shaw 1981	Hyett & Shaw 1981	Mean	Mean
Ratufa affinis	Ratufa_affinis	Mammal	Rodentia	Sciuridae	Ratufa	7.12036	6.97017	0.150197	Hayssen 2008	Hayssen 2008	Mean	Mean
Ratufa bicolor	Ratufa_bicolor	Mammal	Rodentia	Sciuridae	Ratufa	7.4997	7.42554	0.0741633	Hayssen 2008	Hayssen 2008	Mean	Mean
Ratufa indica	Ratufa_indica	Mammal	Rodentia	Sciuridae	Ratufa	7.23778	7.23129	0.00649119	Hayssen 2008	Hayssen 2008	Mean	Mean
Ratufa macroura	Ratufa_macroura	Mammal	Rodentia	Sciuridae	Ratufa	7.37776	7.38399	-0.00623055	Hayssen 2008	Hayssen 2008	Mean	Mean
Rhabdomys pumilio	Rhabdomys_pumilio	Mammal	Rodentia	Muridae	Rhabdomys	3.71113	3.75887	-0.0477418	Taylor 1998	Taylor 1998	Mean	Mean
Rheithrosciurus macrotis	Rheithrosciurus_macrotis	Mammal	Rodentia	Sciuridae	Rheithrosciurus	7.17633	6.79459	0.381744	Hayssen 2008	Hayssen 2008	Mean	Mean
Rhinoceros sondaicus	Rhinoceros_sondaicus	Mammal	Perissodactyla	Rhinocerotidae	Rhinoceros	14.0387	14.191	-0.152364	Roylance-Casson 2021	Roylance-Casson 2021	Mean	Mean
Rhinolophus capensis	Rhinolophus_capensis	Mammal	Chiroptera	Rhinolophidae	Rhinolophus	2.5096	2.45101	0.0585942	Kingdon et al. 2013	Kingdon et al. 2013	Mean	Mean
Rhinopithecus strykeri	Rhinopithecus_strykeri	Mammal	Primates	Cercopithecidae	Rhinopithecus	9.04782	9.54681	-0.498991	Galan-Acedo et al. 2019	Galan-Acedo et al. 2019	Mean	Mean
Rhinosciurus laticaudatus	Rhinosciurus_laticaudatus	Mammal	Rodentia	Sciuridae	Rhinosciurus	5.44674	5.51343	-0.0666914	Okuda et al. 2013	Okuda et al. 2013	Mean	Mean
Rhipidomys mastacalis	Rhipidomys_mastacalis	Mammal	Rodentia	Cricetidae	Rhipidomys	4.16148	4.2345	-0.0730143	Souza et al. 2019	Souza et al. 2019	Mean	Mean
Rhynchomys isarogensis	Rhynchomys_isarogensis	Mammal	Rodentia	Muridae	Rhynchomys	5.11199	4.82831	0.283674	Heaney et al. 1999	Heaney et al. 1999	Mean	Mean
Rubrisciurus rubriventer	Rubrisciurus_rubriventer	Mammal	Rodentia	Sciuridae	Rubrisciurus	6.51219	6.55564	-0.0434503	Hayssen 2008	Hayssen 2008	Mean	Mean
Rucervus duvaucelii	Rucervus_duvaucelii	Mammal	Artiodactyla	Cervidae	Rucervus	11.8845	12.2772	-0.392741	Wilson et al. 2011	Wilson et al. 2011	Midpoint	Midpoint
Rupicapra pyrenaica	Rupicapra_pyrenaica	Mammal	Artiodactyla	Bovidae	Rupicapra	10.1659	10.2751	-0.109199	Wilson et al. 2011	Wilson et al. 2011	Midpoint	Midpoint
Saccopteryx leptura	Saccopteryx_leptura	Mammal	Chiroptera	Emballonuridae	Saccopteryx	1.4929	1.44692	0.0459851	Silva et al. 1995	Silva et al. 1995	Midpoint	Midpoint
Saguinus imperator	Saguinus_imperator	Mammal	Primates	Callitrichidae	Saguinus	6.16331	6.16121	0.00210748	Jones et al. 2009	Jones et al. 2009
Salanoia concolor	Salanoia_concolor	Mammal	Carnivora	Eupleridae	Salanoia	6.65929	6.65929	0	Law 2019	Law 2019	Mean	Mean
Sapajus apella	Sapajus_apella	Mammal	Primates	Cebidae	Sapajus	7.77905	8.19974	-0.42069	Galan-Acedo et al. 2019	Galan-Acedo et al. 2019	Mean	Mean
Sapajus flavius	Sapajus_flavius	Mammal	Primates	Cebidae	Sapajus	7.67322	7.98956	-0.316337	Galan-Acedo et al. 2019	Galan-Acedo et al. 2019	Mean	Mean
Sapajus nigritus	Sapajus_nigritus	Mammal	Primates	Cebidae	Sapajus	7.78674	7.96641	-0.179673	Souza et al. 2019	Souza et al. 2019	Mean	Mean
Sapajus xanthosternos	Sapajus_xanthosternos	Mammal	Primates	Cebidae	Sapajus	7.76217	8.13153	-0.36936	Galan-Acedo et al. 2019	Galan-Acedo et al. 2019	Mean	Mean
Sciurillus pusillus	Sciurillus_pusillus	Mammal	Rodentia	Sciuridae	Sciurillus	3.65066	3.7612	-0.110542	Hayssen 2008	Hayssen 2008	Mean	Mean
Sciurocheirus alleni	Sciurocheirus_alleni	Mammal	Primates	Galagidae	Sciurocheirus	5.59471	5.62654	-0.03183	Galan-Acedo et al. 2019	Galan-Acedo et al. 2019	Mean	Mean
Sciurus aestuans	Sciurus_aestuans	Mammal	Rodentia	Sciuridae	Sciurus	5.29832	5.10595	0.192372	Hayssen 2008	Hayssen 2008	Mean	Mean
Sciurus anomalus	Sciurus_anomalus	Mammal	Rodentia	Sciuridae	Sciurus	5.73657	5.84354	-0.106972	Hayssen 2008	Hayssen 2008	Mean	Mean
Sciurus arizonensis	Sciurus_arizonensis	Mammal	Rodentia	Sciuridae	Sciurus	6.50279	6.60123	-0.0984401	Hayssen 2008	Hayssen 2008	Mean	Mean
Sciurus aureogaster	Sciurus_aureogaster	Mammal	Rodentia	Sciuridae	Sciurus	6.22456	6.20859	0.0159684	Hayssen 2008	Hayssen 2008	Mean	Mean
Sciurus colliaei	Sciurus_colliaei	Mammal	Rodentia	Sciuridae	Sciurus	6.08677	5.81413	0.272644	Hayssen 2008	Hayssen 2008	Mean	Mean
Sciurus granatensis	Sciurus_granatensis	Mammal	Rodentia	Sciuridae	Sciurus	5.74204	5.70378	0.0382587	Hayssen 2008	Hayssen 2008	Mean	Mean
Sciurus niger	Sciurus_niger	Mammal	Rodentia	Sciuridae	Sciurus	6.22875	5.97022	0.258529	Alhajeri et al. 2020	Alhajeri et al. 2020	Mean	Mean
Sciurus oculatus	Sciurus_oculatus	Mammal	Rodentia	Sciuridae	Sciurus	6.36647	6.31536	0.0511124	Hayssen 2008	Hayssen 2008	Mean	Mean
Sciurus spadiceus	Sciurus_spadiceus	Mammal	Rodentia	Sciuridae	Sciurus	6.24028	6.39359	-0.153315	Hayssen 2008	Hayssen 2008	Mean	Mean
Sciurus variegatoides	Sciurus_variegatoides	Mammal	Rodentia	Sciuridae	Sciurus	6.15018	6.28581	-0.135636	Hayssen 2008	Hayssen 2008	Mean	Mean
Sekeetamys calurus	Sekeetamys_calurus	Mammal	Rodentia	Muridae	Sekeetamys	3.91202	3.98898	-0.076961	Mendelssohn 2001	Mendelssohn 2001	Mean	Mean
Sigmodon fulviventer	Sigmodon_fulviventer	Mammal	Rodentia	Cricetidae	Sigmodon	4.43161	4.59562	-0.164015	Alhajeri et al. 2020	Alhajeri et al. 2020	Mean	Mean
Sigmodon hirsutus	Sigmodon_hirsutus	Mammal	Rodentia	Cricetidae	Sigmodon	4.47797	4.55775	-0.0797796	Alhajeri et al. 2020	Alhajeri et al. 2020	Mean	Mean
Sminthopsis douglasi	Sminthopsis_douglasi	Mammal	Dasyuromorphia	Dasyuridae	Sminthopsis	3.91202	4.09434	-0.182322	Nowak et al. 1999	Nowak et al. 1999	Midpoint	Midpoint
Sminthopsis ooldea	Sminthopsis_ooldea	Mammal	Dasyuromorphia	Dasyuridae	Sminthopsis	2.44235	2.56495	-0.122602	Nowak et al. 1999	Nowak et al. 1999	Midpoint	Midpoint
Smutsia temminckii	Smutsia_temminckii	Mammal	Pholidota	Manidae	Smutsia	9.10498	9.14846	-0.0434851	Kingdon et al. 2013	Kingdon et al. 2013	Mean	Mean
Sooretamys angouya	Sooretamys_angouya	Mammal	Rodentia	Cricetidae	Sooretamys	4.49355	4.42334	0.0702129	Souza et al. 2019	Souza et al. 2019	Mean	Mean
Soricomys kalinga	Soricomys_kalinga	Mammal	Rodentia	Muridae	Soricomys	3.12676	3.31054	-0.183782	Balete et al. 2012	Balete et al. 2012	Mean	Mean
Sotalia fluviatilis	Sotalia_fluviatilis	Mammal	Artiodactyla	Delphinidae	Sotalia	10.9151	10.8967	0.0183491	Silva et al. 1995	Silva et al. 1995	Mean	Mean
Spalax leucodon	Spalax_leucodon	Mammal	Rodentia	Spalacidae	Nannospalax	5.03044	5.273	-0.242562	Mendelssohn 2001	Mendelssohn 2001	Mean	Mean
Spermophilopsis leptodactylus	Spermophilopsis_leptodactylus	Mammal	Rodentia	Sciuridae	Spermophilopsis	6.30628	6.42972	-0.123444	Hayssen 2008	Hayssen 2008	Mean	Mean
Spermophilus citellus	Spermophilus_citellus	Mammal	Rodentia	Sciuridae	Spermophilus	5.30975	5.544	-0.234253	Hayssen 2008	Hayssen 2008	Mean	Mean
Spermophilus relictus	Spermophilus_relictus	Mammal	Rodentia	Sciuridae	Spermophilus	5.87914	5.94149	-0.0623508	Krystufek & Vohralik 2012	Krystufek & Vohralik 2012	Mean	Mean
Spermophilus suslicus	Spermophilus_suslicus	Mammal	Rodentia	Sciuridae	Spermophilus	5.41165	5.358	0.0536457	Hayssen 2008	Hayssen 2008	Mean	Mean
Suncus etruscus	Suncus_etruscus	Mammal	Eulipotyphla	Soricidae	Suncus	0.832909	0.262364	0.570545	Mendelssohn 2001	Mendelssohn 2001	Mean	Mean
Sundasciurus brookei	Sundasciurus_brookei	Mammal	Rodentia	Sciuridae	Sundasciurus	4.88658	4.82028	0.0663011	Hayssen 2008	Hayssen 2008	Mean	Mean
Sus cebifrons	Sus_cebifrons	Mammal	Artiodactyla	Suidae	Sus	10.2219	10.5321	-0.310155	Wilson et al. 2011	Wilson et al. 2011	Mean	Mean
Sus scrofa	Sus_scrofa	Mammal	Artiodactyla	Suidae	Sus	11.0252	11.5219	-0.49672	Mendelssohn 2001	Mendelssohn 2001	Mean	Mean
Syntheosciurus brochus	Syntheosciurus_brochus	Mammal	Rodentia	Sciuridae	Syntheosciurus	5.1358	4.96494	0.170858	Hayssen 2008	Hayssen 2008	Mean	Mean
Tamias striatus	Tamias_striatus	Mammal	Rodentia	Sciuridae	Tamias	4.36782	4.45347	-0.085658	Alhajeri et al. 2020	Alhajeri et al. 2020	Mean	Mean
Tamiasciurus douglasii	Tamiasciurus_douglasii	Mammal	Rodentia	Sciuridae	Tamiasciurus	5.29481	5.33224	-0.0374244	Hayssen 2008	Hayssen 2008	Mean	Mean
Tamiops macclellandii	Tamiops_macclellandii	Mammal	Rodentia	Sciuridae	Tamiops	3.94739	3.89995	0.0474397	Hayssen 2008	Hayssen 2008	Mean	Mean
Tapirus terrestris	Tapirus_terrestris	Mammal	Perissodactyla	Tapiridae	Tapirus	12.3588	12.2453	0.1135	Wilson et al. 2011	Wilson et al. 2011	Mean	Mean
Tarsius dentatus	Tarsius_dentatus	Mammal	Primates	Tarsiidae	Tarsius	4.65396	4.77068	-0.116724	Galan-Acedo et al. 2019	Galan-Acedo et al. 2019	Mean	Mean
Tarsius lariang	Tarsius_lariang	Mammal	Primates	Tarsiidae	Tarsius	4.62497	4.77068	-0.145712	Galan-Acedo et al. 2019	Galan-Acedo et al. 2019	Mean	Mean
Tarsius sangirensis	Tarsius_sangirensis	Mammal	Primates	Tarsiidae	Tarsius	5.01064	4.90527	0.105361	Galan-Acedo et al. 2019	Galan-Acedo et al. 2019	Mean	Mean
Tarsius wallacei	Tarsius_wallacei	Mammal	Primates	Tarsiidae	Tarsius	4.60517	4.74493	-0.139762	Galan-Acedo et al. 2019	Galan-Acedo et al. 2019	Mean	Mean
Tayassu pecari	Tayassu_pecari	Mammal	Artiodactyla	Tayassuidae	Tayassu	10.4187	10.4261	-0.00737386	Souza et al. 2019	Souza et al. 2019	Mean	Mean
Tetracerus quadricornis	Tetracerus_quadricornis	Mammal	Artiodactyla	Bovidae	Tetracerus	9.86527	9.86941	-0.00414723	Roylance-Casson 2021	Roylance-Casson 2021	Mean	Mean
Thaptomys nigrita	Thaptomys_nigrita	Mammal	Rodentia	Cricetidae	Thaptomys	3.01854	2.98689	0.0316534	Souza et al. 2019	Souza et al. 2019	Mean	Mean
Thryonomys gregorianus	Thryonomys_gregorianus	Mammal	Rodentia	Thryonomyidae	Thryonomys	7.54961	7.54961	0	Kingdon et al. 2013	Kingdon et al. 2013	Mean	Mean
Tragelaphus buxtoni	Tragelaphus_buxtoni	Mammal	Artiodactyla	Bovidae	Tragelaphus	12.0725	12.3884	-0.315853	Kingdon et al. 2013	Kingdon et al. 2013	Midpoint	Midpoint
Trinomys iheringi	Trinomys_iheringi	Mammal	Rodentia	Echimyidae	Trinomys	5.31047	5.1924	0.118064	Souza et al. 2019	Souza et al. 2019	Mean	Mean
Varecia rubra	Varecia_rubra	Mammal	Primates	Lemuridae	Varecia	8.15191	8.1747	-0.022793	Galan-Acedo et al. 2019	Galan-Acedo et al. 2019	Mean	Mean
Wyulda squamicaudata	Wyulda_squamicaudata	Mammal	Diprotodontia	Phalangeridae	Wyulda	7.31322	7.11721	0.196015	Runcie 1999	Runcie 1999	Mean	Mean
Xerus rutilus	Xerus_rutilus	Mammal	Rodentia	Sciuridae	Xerus	5.7462	5.78383	-0.037622	Kingdon et al. 2013	Kingdon et al. 2013	Mean	Mean
Zygodontomys brevicauda	Zygodontomys_brevicauda	Mammal	Rodentia	Cricetidae	Zygodontomys	3.8451	4.02484	-0.179746	Alhajeri et al. 2020	Alhajeri et al. 2020	Mean	Mean
Zygodontomys brunneus	Zygodontomys_brunneus	Mammal	Rodentia	Cricetidae	Zygodontomys	4.06846	4.20584	-0.137383	Alhajeri et al. 2020	Alhajeri et al. 2020	Mean	Mean
Taraba major	Taraba_major	Bird	Passeriformes	Thamnophilidae	Taraba	4.13111	4.14476	-0.0136461	Gonzalez-Voyer et al. 2022	Gonzalez-Voyer et al. 2022
Thamnophilus doliatus	Thamnophilus_doliatus	Bird	Passeriformes	Thamnophilidae	Thamnophilus	3.29779	3.29124	0.00655278	Gonzalez-Voyer et al. 2022	Gonzalez-Voyer et al. 2022
Thamnophilus palliatus	Thamnophilus_palliatus	Bird	Passeriformes	Thamnophilidae	Thamnophilus	3.24181	3.25199	-0.0101774	Gonzalez-Voyer et al. 2022	Gonzalez-Voyer et al. 2022
Thamnophilus multistriatus	Thamnophilus_multistriatus	Bird	Passeriformes	Thamnophilidae	Thamnophilus	3.32071	3.3173	0.00341209	Gonzalez-Voyer et al. 2022	Gonzalez-Voyer et al. 2022
Thamnophilus ruficapillus	Thamnophilus_ruficapillus	Bird	Passeriformes	Thamnophilidae	Thamnophilus	3.09558	3.14283	-0.047252	Gonzalez-Voyer et al. 2022	Gonzalez-Voyer et al. 2022
Sakesphorus canadensis	Sakesphorus_canadensis	Bird	Passeriformes	Thamnophilidae	Sakesphorus	3.19341	3.1841	0.00931534	Gonzalez-Voyer et al. 2022	Gonzalez-Voyer et al. 2022
Thamnophilus punctatus	Thamnophilus_punctatus	Bird	Passeriformes	Thamnophilidae	Thamnophilus	3.01553	3.11352	-0.0979804	Gonzalez-Voyer et al. 2022	Gonzalez-Voyer et al. 2022
Thamnistes anabatinus	Thamnistes_anabatinus	Bird	Passeriformes	Thamnophilidae	Thamnistes	3.00791	3.04805	-0.0401458	Gonzalez-Voyer et al. 2022	Gonzalez-Voyer et al. 2022
Thamnophilus schistaceus	Thamnophilus_schistaceus	Bird	Passeriformes	Thamnophilidae	Thamnophilus	2.98128	3.03062	-0.0493345	Gonzalez-Voyer et al. 2022	Gonzalez-Voyer et al. 2022
Thamnophilus murinus	Thamnophilus_murinus	Bird	Passeriformes	Thamnophilidae	Thamnophilus	2.81571	2.86097	-0.0452613	Gonzalez-Voyer et al. 2022	Gonzalez-Voyer et al. 2022
Thamnophilus aethiops	Thamnophilus_aethiops	Bird	Passeriformes	Thamnophilidae	Thamnophilus	3.38908	3.35356	0.0355261	Gonzalez-Voyer et al. 2022	Gonzalez-Voyer et al. 2022
Ardea cinerea	Ardea_cinerea	Bird	Pelecaniformes	Ardeidae	Ardea	7.21598	7.31655	-0.100573	Gonzalez-Voyer et al. 2022	Gonzalez-Voyer et al. 2022
Thamnophilus bridgesi	Thamnophilus_bridgesi	Bird	Passeriformes	Thamnophilidae	Thamnophilus	3.30717	3.30566	0.00150348	Gonzalez-Voyer et al. 2022	Gonzalez-Voyer et al. 2022
Bubulcus ibis	Bubulcus_ibis	Bird	Pelecaniformes	Ardeidae	Bubulcus	5.71703	5.73979	-0.0227652	Gonzalez-Voyer et al. 2022	Gonzalez-Voyer et al. 2022
Ardeola ralloides	Ardeola_ralloides	Bird	Pelecaniformes	Ardeidae	Ardeola	5.67332	5.65249	0.0208341	Gonzalez-Voyer et al. 2022	Gonzalez-Voyer et al. 2022
Ardeola bacchus	Ardeola_bacchus	Bird	Pelecaniformes	Ardeidae	Ardeola	5.63479	5.80513	-0.170345	Gonzalez-Voyer et al. 2022	Gonzalez-Voyer et al. 2022
Egretta garzetta	Egretta_garzetta	Bird	Pelecaniformes	Ardeidae	Egretta	6.23441	6.31897	-0.0845574	Gonzalez-Voyer et al. 2022	Gonzalez-Voyer et al. 2022
Nycticorax nycticorax	Nycticorax_nycticorax	Bird	Pelecaniformes	Ardeidae	Nycticorax	6.38012	6.52503	-0.144907	Gonzalez-Voyer et al. 2022	Gonzalez-Voyer et al. 2022
Ixobrychus cinnamomeus	Ixobrychus_cinnamomeus	Bird	Pelecaniformes	Ardeidae	Ixobrychus	4.66606	4.72591	-0.0598556	Gonzalez-Voyer et al. 2022	Gonzalez-Voyer et al. 2022
Ixobrychus sinensis	Ixobrychus_sinensis	Bird	Pelecaniformes	Ardeidae	Ixobrychus	4.39375	4.40908	-0.0153248	Gonzalez-Voyer et al. 2022	Gonzalez-Voyer et al. 2022
Ixobrychus minutus	Ixobrychus_minutus	Bird	Pelecaniformes	Ardeidae	Ixobrychus	4.98361	5.00395	-0.0203397	Gonzalez-Voyer et al. 2022	Gonzalez-Voyer et al. 2022
Nycticorax caledonicus	Nycticorax_caledonicus	Bird	Pelecaniformes	Ardeidae	Nycticorax	6.58617	6.67834	-0.0921705	Gonzalez-Voyer et al. 2022	Gonzalez-Voyer et al. 2022
Haliastur indus	Haliastur_indus	Bird	Accipitriformes	Accipitridae	Haliastur	6.4464	6.35147	0.0949326	Gonzalez-Voyer et al. 2022	Gonzalez-Voyer et al. 2022
Balaeniceps rex	Balaeniceps_rex	Bird	Pelecaniformes	Balaenicipitidae	Balaeniceps	8.54286	8.80986	-0.267002	Gonzalez-Voyer et al. 2022	Gonzalez-Voyer et al. 2022
Scopus umbretta	Scopus_umbretta	Bird	Pelecaniformes	Scopidae	Scopus	5.98626	6.0192	-0.0329378	Gonzalez-Voyer et al. 2022	Gonzalez-Voyer et al. 2022
Milvus migrans	Milvus_migrans	Bird	Accipitriformes	Accipitridae	Milvus	6.74524	6.69332	0.0519127	Gonzalez-Voyer et al. 2022	Gonzalez-Voyer et al. 2022
Botaurus stellaris	Botaurus_stellaris	Bird	Pelecaniformes	Ardeidae	Botaurus	7.60937	7.97453	-0.365166	Gonzalez-Voyer et al. 2022	Gonzalez-Voyer et al. 2022
Lophoictinia isura	Lophoictinia_isura	Bird	Accipitriformes	Accipitridae	Lophoictinia	6.50728	6.21661	0.290672	Gonzalez-Voyer et al. 2022	Gonzalez-Voyer et al. 2022
Ciconia ciconia	Ciconia_ciconia	Bird	Ciconiiformes	Ciconiidae	Ciconia	8.05516	8.11403	-0.0588677	Gonzalez-Voyer et al. 2022	Gonzalez-Voyer et al. 2022
Ciconia boyciana	Ciconia_boyciana	Bird	Ciconiiformes	Ciconiidae	Ciconia	8.11298	8.1806	-0.0676236	Gonzalez-Voyer et al. 2022	Gonzalez-Voyer et al. 2022
Ciconia nigra	Ciconia_nigra	Bird	Ciconiiformes	Ciconiidae	Ciconia	8.00637	8.06149	-0.0551193	Gonzalez-Voyer et al. 2022	Gonzalez-Voyer et al. 2022
Plegadis falcinellus	Plegadis_falcinellus	Bird	Pelecaniformes	Threskiornithidae	Plegadis	6.40523	6.49602	-0.0907921	Gonzalez-Voyer et al. 2022	Gonzalez-Voyer et al. 2022
Ephippiorhynchus senegalensis	Ephippiorhynchus_senegalensis	Bird	Ciconiiformes	Ciconiidae	Ephippiorhynchus	8.69064	8.76061	-0.0699677	Gonzalez-Voyer et al. 2022	Gonzalez-Voyer et al. 2022
Leptoptilos crumeniferus	Leptoptilos_crumeniferus	Bird	Ciconiiformes	Ciconiidae	Leptoptilos	8.64822	8.86785	-0.219629	Gonzalez-Voyer et al. 2022	Gonzalez-Voyer et al. 2022
Threskiornis molucca	Threskiornis_molucca	Bird	Pelecaniformes	Threskiornithidae	Threskiornis	7.38144	7.60385	-0.222408	Gonzalez-Voyer et al. 2022	Gonzalez-Voyer et al. 2022
Phoeniconaias minor	Phoeniconaias_minor	Bird	Phoenicopteriformes	Phoenicopteridae	Phoeniconaias	7.37149	7.56528	-0.193786	Gonzalez-Voyer et al. 2022	Gonzalez-Voyer et al. 2022
Sagittarius serpentarius	Sagittarius_serpentarius	Bird	Accipitriformes	Sagittariidae	Sagittarius	8.133	8.24512	-0.112122	Gonzalez-Voyer et al. 2022	Gonzalez-Voyer et al. 2022
Elanus caeruleus	Elanus_caeruleus	Bird	Accipitriformes	Accipitridae	Elanus	5.5549	5.46806	0.0868356	Gonzalez-Voyer et al. 2022	Gonzalez-Voyer et al. 2022
Platalea leucorodia	Platalea_leucorodia	Bird	Pelecaniformes	Threskiornithidae	Platalea	7.02997	7.23921	-0.209242	Gonzalez-Voyer et al. 2022	Gonzalez-Voyer et al. 2022
Aviceda subcristata	Aviceda_subcristata	Bird	Accipitriformes	Accipitridae	Aviceda	5.84932	5.72685	0.122477	Gonzalez-Voyer et al. 2022	Gonzalez-Voyer et al. 2022
Henicopernis longicauda	Henicopernis_longicauda	Bird	Accipitriformes	Accipitridae	Henicopernis	6.59304	6.10256	0.490486	Gonzalez-Voyer et al. 2022	Gonzalez-Voyer et al. 2022
Pernis apivorus	Pernis_apivorus	Bird	Accipitriformes	Accipitridae	Pernis	6.6733	6.59851	0.0747889	Gonzalez-Voyer et al. 2022	Gonzalez-Voyer et al. 2022
Accipiter soloensis	Accipiter_soloensis	Bird	Accipitriformes	Accipitridae	Accipiter	5.10291	4.81218	0.290726	Gonzalez-Voyer et al. 2022	Gonzalez-Voyer et al. 2022
Accipiter novaehollandiae	Accipiter_novaehollandiae	Bird	Accipitriformes	Accipitridae	Accipiter	6.57925	5.87493	0.70432	Gonzalez-Voyer et al. 2022	Gonzalez-Voyer et al. 2022
Accipiter trivirgatus	Accipiter_trivirgatus	Bird	Accipitriformes	Accipitridae	Accipiter	6.33328	5.86363	0.469648	Gonzalez-Voyer et al. 2022	Gonzalez-Voyer et al. 2022
Buteo buteo	Buteo_buteo	Bird	Accipitriformes	Accipitridae	Buteo	6.87368	6.67203	0.201648	Gonzalez-Voyer et al. 2022	Gonzalez-Voyer et al. 2022
Alectoris graeca	Alectoris_graeca	Bird	Galliformes	Phasianidae	Alectoris	6.35437	6.55108	-0.19671	Gonzalez-Voyer et al. 2022	Gonzalez-Voyer et al. 2022
Accipiter nisus	Accipiter_nisus	Bird	Accipitriformes	Accipitridae	Accipiter	5.66988	5.01064	0.659246	Gonzalez-Voyer et al. 2022	Gonzalez-Voyer et al. 2022
Buteo rufinus	Buteo_rufinus	Bird	Accipitriformes	Accipitridae	Buteo	7.18083	6.94216	0.238674	Gonzalez-Voyer et al. 2022	Gonzalez-Voyer et al. 2022
Accipiter virgatus	Accipiter_virgatus	Bird	Accipitriformes	Accipitridae	Accipiter	4.78749	4.51086	0.276632	Gonzalez-Voyer et al. 2022	Gonzalez-Voyer et al. 2022
Accipiter cirrocephalus	Accipiter_cirrocephalus	Bird	Accipitriformes	Accipitridae	Accipiter	5.44242	4.85981	0.582605	Gonzalez-Voyer et al. 2022	Gonzalez-Voyer et al. 2022
Falco newtoni	Falco_newtoni	Bird	Falconiformes	Falconidae	Falco	4.97673	4.65396	0.322773	Gonzalez-Voyer et al. 2022	Gonzalez-Voyer et al. 2022
Falco punctatus	Falco_punctatus	Bird	Falconiformes	Falconidae	Falco	5.27811	4.96284	0.31527	Gonzalez-Voyer et al. 2022	Gonzalez-Voyer et al. 2022
Accipiter tachiro	Accipiter_tachiro	Bird	Accipitriformes	Accipitridae	Accipiter	5.9135	5.43808	0.475424	Gonzalez-Voyer et al. 2022	Gonzalez-Voyer et al. 2022
Buteo rufofuscus	Buteo_rufofuscus	Bird	Accipitriformes	Accipitridae	Buteo	7.02168	6.84609	0.175586	Gonzalez-Voyer et al. 2022	Gonzalez-Voyer et al. 2022
Falco cenchroides	Falco_cenchroides	Bird	Falconiformes	Falconidae	Falco	5.20401	5.09375	0.110256	Gonzalez-Voyer et al. 2022	Gonzalez-Voyer et al. 2022
Megapodius eremita	Megapodius_eremita	Bird	Galliformes	Megapodiidae	Megapodius	6.35871	6.56773	-0.209018	Gonzalez-Voyer et al. 2022	Gonzalez-Voyer et al. 2022
Alectura lathami	Alectura_lathami	Bird	Galliformes	Megapodiidae	Alectura	7.70075	7.80384	-0.103096	Gonzalez-Voyer et al. 2022	Gonzalez-Voyer et al. 2022
Lagopus muta	Lagopus_muta	Bird	Galliformes	Phasianidae	Lagopus	6.02587	6.0845	-0.0586334	Gonzalez-Voyer et al. 2022	Gonzalez-Voyer et al. 2022
Alectoris rufa	Alectoris_rufa	Bird	Galliformes	Phasianidae	Alectoris	6.0845	6.24611	-0.161607	Gonzalez-Voyer et al. 2022	Gonzalez-Voyer et al. 2022
Numida meleagris	Numida_meleagris	Bird	Galliformes	Numididae	Numida	7.36391	7.37588	-0.0119686	Gonzalez-Voyer et al. 2022	Gonzalez-Voyer et al. 2022
Buteo oreophilus	Buteo_oreophilus	Bird	Accipitriformes	Accipitridae	Buteo	6.47836	6.29858	0.179774	Gonzalez-Voyer et al. 2022	Gonzalez-Voyer et al. 2022
Buteo lagopus	Buteo_lagopus	Bird	Accipitriformes	Accipitridae	Buteo	6.9344	6.7149	0.219499	Gonzalez-Voyer et al. 2022	Gonzalez-Voyer et al. 2022
Kaupifalco monogrammicus	Kaupifalco_monogrammicus	Bird	Accipitriformes	Accipitridae	Kaupifalco	5.73657	5.4848	0.251775	Gonzalez-Voyer et al. 2022	Gonzalez-Voyer et al. 2022
Butastur indicus	Butastur_indicus	Bird	Accipitriformes	Accipitridae	Butastur	6.0904	5.98394	0.106468	Gonzalez-Voyer et al. 2022	Gonzalez-Voyer et al. 2022
Butastur rufipennis	Butastur_rufipennis	Bird	Accipitriformes	Accipitridae	Butastur	5.84064	5.7869	0.0537443	Gonzalez-Voyer et al. 2022	Gonzalez-Voyer et al. 2022
Pithecophaga jefferyi	Pithecophaga_jefferyi	Bird	Accipitriformes	Accipitridae	Pithecophaga	8.69951	8.42442	0.275095	Gonzalez-Voyer et al. 2022	Gonzalez-Voyer et al. 2022
Nisaetus nipalensis	Nisaetus_nipalensis	Bird	Accipitriformes	Accipitridae	Nisaetus	8.12044	7.88231	0.238125	Gonzalez-Voyer et al. 2022	Gonzalez-Voyer et al. 2022
Nisaetus cirrhatus	Nisaetus_cirrhatus	Bird	Accipitriformes	Accipitridae	Nisaetus	7.37306	7.21524	0.15782	Gonzalez-Voyer et al. 2022	Gonzalez-Voyer et al. 2022
Lophaetus occipitalis	Lophaetus_occipitalis	Bird	Accipitriformes	Accipitridae	Lophaetus	7.27586	7.03659	0.239276	Gonzalez-Voyer et al. 2022	Gonzalez-Voyer et al. 2022
Hieraaetus pennatus	Hieraaetus_pennatus	Bird	Accipitriformes	Accipitridae	Hieraaetus	6.88244	6.56386	0.318582	Gonzalez-Voyer et al. 2022	Gonzalez-Voyer et al. 2022
Stephanoaetus coronatus	Stephanoaetus_coronatus	Bird	Accipitriformes	Accipitridae	Stephanoaetus	8.16451	8.23217	-0.067664	Gonzalez-Voyer et al. 2022	Gonzalez-Voyer et al. 2022
Aquila chrysaetos	Aquila_chrysaetos	Bird	Accipitriformes	Accipitridae	Aquila	8.55526	8.18088	0.374378	Gonzalez-Voyer et al. 2022	Gonzalez-Voyer et al. 2022
Aquila heliaca	Aquila_heliaca	Bird	Accipitriformes	Accipitridae	Aquila	8.26899	7.87207	0.396914	Gonzalez-Voyer et al. 2022	Gonzalez-Voyer et al. 2022
Aquila adalberti	Aquila_adalberti	Bird	Accipitriformes	Accipitridae	Aquila	8.26178	7.87246	0.38933	Gonzalez-Voyer et al. 2022	Gonzalez-Voyer et al. 2022
Aquila rapax	Aquila_rapax	Bird	Accipitriformes	Accipitridae	Aquila	7.67555	7.516	0.159548	Gonzalez-Voyer et al. 2022	Gonzalez-Voyer et al. 2022
Aquila nipalensis	Aquila_nipalensis	Bird	Accipitriformes	Accipitridae	Aquila	8.00202	7.80751	0.194515	Gonzalez-Voyer et al. 2022	Gonzalez-Voyer et al. 2022
Aquila clanga	Aquila_clanga	Bird	Accipitriformes	Accipitridae	Aquila	7.65349	7.45333	0.200165	Gonzalez-Voyer et al. 2022	Gonzalez-Voyer et al. 2022
Aquila pomarina	Aquila_pomarina	Bird	Accipitriformes	Accipitridae	Aquila	7.43443	7.13688	0.297554	Gonzalez-Voyer et al. 2022	Gonzalez-Voyer et al. 2022
Aquila verreauxii	Aquila_verreauxii	Bird	Accipitriformes	Accipitridae	Aquila	8.4429	8.22416	0.218737	Gonzalez-Voyer et al. 2022	Gonzalez-Voyer et al. 2022
Aegypius monachus	Aegypius_monachus	Bird	Accipitriformes	Accipitridae	Aegypius	9.21034	9.13238	0.0779615	Gonzalez-Voyer et al. 2022	Gonzalez-Voyer et al. 2022
Trigonoceps occipitalis	Trigonoceps_occipitalis	Bird	Accipitriformes	Accipitridae	Trigonoceps	8.44998	8.24617	0.203813	Gonzalez-Voyer et al. 2022	Gonzalez-Voyer et al. 2022
Gyps fulvus	Gyps_fulvus	Bird	Accipitriformes	Accipitridae	Gyps	9.05076	9.00356	0.0471961	Gonzalez-Voyer et al. 2022	Gonzalez-Voyer et al. 2022
Perdix perdix	Perdix_perdix	Bird	Galliformes	Phasianidae	Perdix	5.95584	5.93489	0.0209432	Gonzalez-Voyer et al. 2022	Gonzalez-Voyer et al. 2022
Gyps himalayensis	Gyps_himalayensis	Bird	Accipitriformes	Accipitridae	Gyps	9.10498	9.30565	-0.200671	Gonzalez-Voyer et al. 2022	Gonzalez-Voyer et al. 2022
Alectoris barbara	Alectoris_barbara	Bird	Galliformes	Phasianidae	Alectoris	5.92959	6.1334	-0.203809	Gonzalez-Voyer et al. 2022	Gonzalez-Voyer et al. 2022
Gypohierax angolensis	Gypohierax_angolensis	Bird	Accipitriformes	Accipitridae	Gypohierax	7.44542	7.31655	0.128869	Gonzalez-Voyer et al. 2022	Gonzalez-Voyer et al. 2022
Circus cyaneus	Circus_cyaneus	Bird	Accipitriformes	Accipitridae	Circus	6.2672	5.84644	0.420762	Gonzalez-Voyer et al. 2022	Gonzalez-Voyer et al. 2022
Circus aeruginosus	Circus_aeruginosus	Bird	Accipitriformes	Accipitridae	Circus	6.50578	6.21461	0.291176	Gonzalez-Voyer et al. 2022	Gonzalez-Voyer et al. 2022
Polyboroides typus	Polyboroides_typus	Bird	Accipitriformes	Accipitridae	Polyboroides	6.56667	6.33505	0.231618	Gonzalez-Voyer et al. 2022	Gonzalez-Voyer et al. 2022
Circaetus gallicus	Circaetus_gallicus	Bird	Accipitriformes	Accipitridae	Circaetus	7.45876	7.41698	0.0417831	Gonzalez-Voyer et al. 2022	Gonzalez-Voyer et al. 2022
Spilornis rufipectus	Spilornis_rufipectus	Bird	Accipitriformes	Accipitridae	Spilornis	6.33683	6.04025	0.296571	Gonzalez-Voyer et al. 2022	Gonzalez-Voyer et al. 2022
Spilornis holospilus	Spilornis_holospilus	Bird	Accipitriformes	Accipitridae	Spilornis	6.33683	6.04025	0.296571	Gonzalez-Voyer et al. 2022	Gonzalez-Voyer et al. 2022
Pandion haliaetus	Pandion_haliaetus	Bird	Accipitriformes	Pandionidae	Pandion	7.39449	7.26403	0.130463	Gonzalez-Voyer et al. 2022	Gonzalez-Voyer et al. 2022
Falco biarmicus	Falco_biarmicus	Bird	Falconiformes	Falconidae	Falco	6.58755	6.22654	0.361013	Gonzalez-Voyer et al. 2022	Gonzalez-Voyer et al. 2022
Falco cherrug	Falco_cherrug	Bird	Falconiformes	Falconidae	Falco	7.02997	6.77422	0.255749	Gonzalez-Voyer et al. 2022	Gonzalez-Voyer et al. 2022
Falco rusticolus	Falco_rusticolus	Bird	Falconiformes	Falconidae	Falco	7.45876	7.01661	0.442153	Gonzalez-Voyer et al. 2022	Gonzalez-Voyer et al. 2022
Falco subniger	Falco_subniger	Bird	Falconiformes	Falconidae	Falco	6.68161	6.46692	0.214685	Gonzalez-Voyer et al. 2022	Gonzalez-Voyer et al. 2022
Falco novaeseelandiae	Falco_novaeseelandiae	Bird	Falconiformes	Falconidae	Falco	6.27476	5.79909	0.475669	Gonzalez-Voyer et al. 2022	Gonzalez-Voyer et al. 2022
Falco peregrinus	Falco_peregrinus	Bird	Falconiformes	Falconidae	Falco	6.76342	6.36165	0.401775	Gonzalez-Voyer et al. 2022	Gonzalez-Voyer et al. 2022
Falco subbuteo	Falco_subbuteo	Bird	Falconiformes	Falconidae	Falco	5.48272	5.20126	0.281464	Gonzalez-Voyer et al. 2022	Gonzalez-Voyer et al. 2022
Falco longipennis	Falco_longipennis	Bird	Falconiformes	Falconidae	Falco	5.64191	5.34711	0.2948	Gonzalez-Voyer et al. 2022	Gonzalez-Voyer et al. 2022
Falco cuvierii	Falco_cuvierii	Bird	Falconiformes	Falconidae	Falco	5.29832	5.11199	0.18633	Gonzalez-Voyer et al. 2022	Gonzalez-Voyer et al. 2022
Falco columbarius	Falco_columbarius	Bird	Falconiformes	Falconidae	Falco	5.35659	5.0876	0.26899	Gonzalez-Voyer et al. 2022	Gonzalez-Voyer et al. 2022
Falco chicquera	Falco_chicquera	Bird	Falconiformes	Falconidae	Falco	5.51343	5.0689	0.444525	Gonzalez-Voyer et al. 2022	Gonzalez-Voyer et al. 2022
Falco dickinsoni	Falco_dickinsoni	Bird	Falconiformes	Falconidae	Falco	5.39816	5.66296	-0.264798	Gonzalez-Voyer et al. 2022	Gonzalez-Voyer et al. 2022
Falco vespertinus	Falco_vespertinus	Bird	Falconiformes	Falconidae	Falco	5.11799	5.01064	0.107359	Gonzalez-Voyer et al. 2022	Gonzalez-Voyer et al. 2022
Falco amurensis	Falco_amurensis	Bird	Falconiformes	Falconidae	Falco	5.00227	4.8752	0.12707	Gonzalez-Voyer et al. 2022	Gonzalez-Voyer et al. 2022
Falco naumanni	Falco_naumanni	Bird	Falconiformes	Falconidae	Falco	5.1358	4.99721	0.138586	Gonzalez-Voyer et al. 2022	Gonzalez-Voyer et al. 2022
Falco tinnunculus	Falco_tinnunculus	Bird	Falconiformes	Falconidae	Falco	5.52943	5.36129	0.168137	Gonzalez-Voyer et al. 2022	Gonzalez-Voyer et al. 2022
Falco rupicoloides	Falco_rupicoloides	Bird	Falconiformes	Falconidae	Falco	5.6058	5.56068	0.0451204	Gonzalez-Voyer et al. 2022	Gonzalez-Voyer et al. 2022
Falco berigora	Falco_berigora	Bird	Falconiformes	Falconidae	Falco	6.52415	6.22654	0.297613	Gonzalez-Voyer et al. 2022	Gonzalez-Voyer et al. 2022
Megapodius tenimberensis	Megapodius_tenimberensis	Bird	Galliformes	Megapodiidae	Megapodius	6.78897	7.00125	-0.212274	Gonzalez-Voyer et al. 2022	Gonzalez-Voyer et al. 2022
Tympanuchus phasianellus	Tympanuchus_phasianellus	Bird	Galliformes	Phasianidae	Tympanuchus	6.70564	6.85961	-0.153976	Gonzalez-Voyer et al. 2022	Gonzalez-Voyer et al. 2022
Megapodius reinwardt	Megapodius_reinwardt	Bird	Galliformes	Megapodiidae	Megapodius	6.78897	7.00125	-0.212274	Gonzalez-Voyer et al. 2022	Gonzalez-Voyer et al. 2022
Coturnix ypsilophora	Coturnix_ypsilophora	Bird	Galliformes	Phasianidae	Coturnix	4.63473	4.58497	0.0497615	Gonzalez-Voyer et al. 2022	Gonzalez-Voyer et al. 2022
Ithaginis cruentus	Ithaginis_cruentus	Bird	Galliformes	Phasianidae	Ithaginis	6.24417	6.29619	-0.0520212	Gonzalez-Voyer et al. 2022	Gonzalez-Voyer et al. 2022
Megapodius freycinet	Megapodius_freycinet	Bird	Galliformes	Megapodiidae	Megapodius	6.47235	6.45834	0.014008	Gonzalez-Voyer et al. 2022	Gonzalez-Voyer et al. 2022
Eulipoa wallacei	Eulipoa_wallacei	Bird	Galliformes	Megapodiidae	Eulipoa	6.21221	6.23441	-0.0222055	Gonzalez-Voyer et al. 2022	Gonzalez-Voyer et al. 2022
Megapodius pritchardii	Megapodius_pritchardii	Bird	Galliformes	Megapodiidae	Megapodius	6.00389	5.85793	0.145954	Gonzalez-Voyer et al. 2022	Gonzalez-Voyer et al. 2022
Leipoa ocellata	Leipoa_ocellata	Bird	Galliformes	Megapodiidae	Leipoa	7.51207	7.62071	-0.108634	Gonzalez-Voyer et al. 2022	Gonzalez-Voyer et al. 2022
Phasianus colchicus	Phasianus_colchicus	Bird	Galliformes	Phasianidae	Phasianus	6.89669	7.07834	-0.181647	Gonzalez-Voyer et al. 2022	Gonzalez-Voyer et al. 2022
Talegalla fuscirostris	Talegalla_fuscirostris	Bird	Galliformes	Megapodiidae	Talegalla	7.15305	7.20934	-0.0562886	Gonzalez-Voyer et al. 2022	Gonzalez-Voyer et al. 2022
Aepypodius arfakianus	Aepypodius_arfakianus	Bird	Galliformes	Megapodiidae	Aepypodius	7.2724	7.30502	-0.0326218	Gonzalez-Voyer et al. 2022	Gonzalez-Voyer et al. 2022
Macrocephalon maleo	Macrocephalon_maleo	Bird	Galliformes	Megapodiidae	Macrocephalon	7.37963	7.31638	0.0632501	Gonzalez-Voyer et al. 2022	Gonzalez-Voyer et al. 2022
Tetrao urogallus	Tetrao_urogallus	Bird	Galliformes	Phasianidae	Tetrao	7.59337	8.35232	-0.758944	Gonzalez-Voyer et al. 2022	Gonzalez-Voyer et al. 2022
Lagopus lagopus	Lagopus_lagopus	Bird	Galliformes	Phasianidae	Lagopus	6.31897	6.45362	-0.134657	Gonzalez-Voyer et al. 2022	Gonzalez-Voyer et al. 2022
Francolinus francolinus	Francolinus_francolinus	Bird	Galliformes	Phasianidae	Francolinus	6.05209	6.18929	-0.137201	Gonzalez-Voyer et al. 2022	Gonzalez-Voyer et al. 2022
Francolinus pintadeanus	Francolinus_pintadeanus	Bird	Galliformes	Phasianidae	Francolinus	5.73657	5.90672	-0.170151	Gonzalez-Voyer et al. 2022	Gonzalez-Voyer et al. 2022
Francolinus pondicerianus	Francolinus_pondicerianus	Bird	Galliformes	Phasianidae	Francolinus	5.42935	5.61313	-0.183782	Gonzalez-Voyer et al. 2022	Gonzalez-Voyer et al. 2022
Francolinus lathami	Francolinus_lathami	Bird	Galliformes	Phasianidae	Francolinus	5.64897	5.53733	0.11164	Gonzalez-Voyer et al. 2022	Gonzalez-Voyer et al. 2022
Francolinus nahani	Francolinus_nahani	Bird	Galliformes	Phasianidae	Francolinus	5.50939	5.73657	-0.227184	Gonzalez-Voyer et al. 2022	Gonzalez-Voyer et al. 2022
Francolinus coqui	Francolinus_coqui	Bird	Galliformes	Phasianidae	Francolinus	5.47437	5.64721	-0.172843	Gonzalez-Voyer et al. 2022	Gonzalez-Voyer et al. 2022
Francolinus sephaena	Francolinus_sephaena	Bird	Galliformes	Phasianidae	Francolinus	5.75257	5.90808	-0.15551	Gonzalez-Voyer et al. 2022	Gonzalez-Voyer et al. 2022
Francolinus africanus	Francolinus_africanus	Bird	Galliformes	Phasianidae	Francolinus	5.98519	6.12249	-0.137298	Gonzalez-Voyer et al. 2022	Gonzalez-Voyer et al. 2022
Francolinus shelleyi	Francolinus_shelleyi	Bird	Galliformes	Phasianidae	Francolinus	6.05444	6.10925	-0.0548082	Gonzalez-Voyer et al. 2022	Gonzalez-Voyer et al. 2022
Francolinus levaillantii	Francolinus_levaillantii	Bird	Galliformes	Phasianidae	Francolinus	6.24417	6.20456	0.0396091	Gonzalez-Voyer et al. 2022	Gonzalez-Voyer et al. 2022
Francolinus adspersus	Francolinus_adspersus	Bird	Galliformes	Phasianidae	Francolinus	5.97635	6.1334	-0.157047	Gonzalez-Voyer et al. 2022	Gonzalez-Voyer et al. 2022
Francolinus natalensis	Francolinus_natalensis	Bird	Galliformes	Phasianidae	Francolinus	5.95324	6.27758	-0.32434	Gonzalez-Voyer et al. 2022	Gonzalez-Voyer et al. 2022
Francolinus bicalcaratus	Francolinus_bicalcaratus	Bird	Galliformes	Phasianidae	Francolinus	5.9428	6.22851	-0.285712	Gonzalez-Voyer et al. 2022	Gonzalez-Voyer et al. 2022
Francolinus hildebrandti	Francolinus_hildebrandti	Bird	Galliformes	Phasianidae	Francolinus	6.1203	6.43374	-0.313446	Gonzalez-Voyer et al. 2022	Gonzalez-Voyer et al. 2022
Francolinus squamatus	Francolinus_squamatus	Bird	Galliformes	Phasianidae	Francolinus	6.08677	6.23441	-0.147636	Gonzalez-Voyer et al. 2022	Gonzalez-Voyer et al. 2022
Francolinus griseostriatus	Francolinus_griseostriatus	Bird	Galliformes	Phasianidae	Francolinus	5.64013	5.83627	-0.196139	Gonzalez-Voyer et al. 2022	Gonzalez-Voyer et al. 2022
Francolinus castaneicollis	Francolinus_castaneicollis	Bird	Galliformes	Phasianidae	Francolinus	6.39693	6.96366	-0.566733	Gonzalez-Voyer et al. 2022	Gonzalez-Voyer et al. 2022
Francolinus erckelii	Francolinus_erckelii	Bird	Galliformes	Phasianidae	Francolinus	7.03527	7.14148	-0.106214	Gonzalez-Voyer et al. 2022	Gonzalez-Voyer et al. 2022
Francolinus swainsonii	Francolinus_swainsonii	Bird	Galliformes	Phasianidae	Francolinus	6.23441	6.59578	-0.36137	Gonzalez-Voyer et al. 2022	Gonzalez-Voyer et al. 2022
Francolinus leucoscepus	Francolinus_leucoscepus	Bird	Galliformes	Phasianidae	Francolinus	6.30079	6.62407	-0.323279	Gonzalez-Voyer et al. 2022	Gonzalez-Voyer et al. 2022
Rhizothera longirostris	Rhizothera_longirostris	Bird	Galliformes	Phasianidae	Rhizothera	6.54679	6.68461	-0.137826	Gonzalez-Voyer et al. 2022	Gonzalez-Voyer et al. 2022
Coturnix coturnix	Coturnix_coturnix	Bird	Galliformes	Phasianidae	Coturnix	4.63473	4.5486	0.0861292	Gonzalez-Voyer et al. 2022	Gonzalez-Voyer et al. 2022
Coturnix pectoralis	Coturnix_pectoralis	Bird	Galliformes	Phasianidae	Coturnix	4.66344	4.58395	0.0794925	Gonzalez-Voyer et al. 2022	Gonzalez-Voyer et al. 2022
Coturnix chinensis	Coturnix_chinensis	Bird	Galliformes	Phasianidae	Coturnix	3.57235	3.71357	-0.141226	Gonzalez-Voyer et al. 2022	Gonzalez-Voyer et al. 2022
Arborophila torqueola	Arborophila_torqueola	Bird	Galliformes	Phasianidae	Arborophila	5.7792	5.93357	-0.154371	Gonzalez-Voyer et al. 2022	Gonzalez-Voyer et al. 2022
Arborophila rufogularis	Arborophila_rufogularis	Bird	Galliformes	Phasianidae	Arborophila	5.12039	5.93357	-0.813184	Gonzalez-Voyer et al. 2022	Gonzalez-Voyer et al. 2022
Tetraogallus tibetanus	Tetraogallus_tibetanus	Bird	Galliformes	Phasianidae	Tetraogallus	7.23346	7.39326	-0.159808	Gonzalez-Voyer et al. 2022	Gonzalez-Voyer et al. 2022
Caloperdix oculeus	Caloperdix_oculeus	Bird	Galliformes	Phasianidae	Caloperdix	5.43808	5.24702	0.191055	Gonzalez-Voyer et al. 2022	Gonzalez-Voyer et al. 2022
Rollulus rouloul	Rollulus_rouloul	Bird	Galliformes	Phasianidae	Rollulus	5.3901	5.44598	-0.0558842	Gonzalez-Voyer et al. 2022	Gonzalez-Voyer et al. 2022
Bambusicola fytchii	Bambusicola_fytchii	Bird	Galliformes	Phasianidae	Bambusicola	5.76519	5.83188	-0.0666914	Gonzalez-Voyer et al. 2022	Gonzalez-Voyer et al. 2022
Bambusicola thoracicus	Bambusicola_thoracicus	Bird	Galliformes	Phasianidae	Bambusicola	5.45859	5.43372	0.0248701	Gonzalez-Voyer et al. 2022	Gonzalez-Voyer et al. 2022
Galloperdix lunulata	Galloperdix_lunulata	Bird	Galliformes	Phasianidae	Galloperdix	5.48376	5.59842	-0.114663	Gonzalez-Voyer et al. 2022	Gonzalez-Voyer et al. 2022
Lophura leucomelanos	Lophura_leucomelanos	Bird	Galliformes	Phasianidae	Lophura	6.67708	6.90274	-0.225659	Gonzalez-Voyer et al. 2022	Gonzalez-Voyer et al. 2022
Treron calvus	Treron_calvus	Bird	Columbiformes	Columbidae	Treron	5.18739	5.3845	-0.197109	Gonzalez-Voyer et al. 2022	Gonzalez-Voyer et al. 2022
Tragopan satyra	Tragopan_satyra	Bird	Galliformes	Phasianidae	Tragopan	7.11178	7.10939	0.00238802	Gonzalez-Voyer et al. 2022	Gonzalez-Voyer et al. 2022
Tragopan blythii	Tragopan_blythii	Bird	Galliformes	Phasianidae	Tragopan	7.1309	7.56528	-0.434376	Gonzalez-Voyer et al. 2022	Gonzalez-Voyer et al. 2022
Tragopan caboti	Tragopan_caboti	Bird	Galliformes	Phasianidae	Tragopan	6.81801	7.03386	-0.215846	Gonzalez-Voyer et al. 2022	Gonzalez-Voyer et al. 2022
Lophophorus impejanus	Lophophorus_impejanus	Bird	Galliformes	Phasianidae	Lophophorus	7.58832	7.68708	-0.0987565	Gonzalez-Voyer et al. 2022	Gonzalez-Voyer et al. 2022
Lophura nycthemera	Lophura_nycthemera	Bird	Galliformes	Phasianidae	Lophura	7.12287	7.46737	-0.344504	Gonzalez-Voyer et al. 2022	Gonzalez-Voyer et al. 2022
Lophura erythrophthalma	Lophura_erythrophthalma	Bird	Galliformes	Phasianidae	Lophura	6.72982	6.94986	-0.220032	Gonzalez-Voyer et al. 2022	Gonzalez-Voyer et al. 2022
Lophura edwardsi	Lophura_edwardsi	Bird	Galliformes	Phasianidae	Lophura	6.31933	6.67637	-0.357041	Gonzalez-Voyer et al. 2022	Gonzalez-Voyer et al. 2022
Lophura ignita	Lophura_ignita	Bird	Galliformes	Phasianidae	Lophura	7.29641	7.67555	-0.379133	Gonzalez-Voyer et al. 2022	Gonzalez-Voyer et al. 2022
Lophura bulweri	Lophura_bulweri	Bird	Galliformes	Phasianidae	Lophura	6.86693	7.39326	-0.52633	Gonzalez-Voyer et al. 2022	Gonzalez-Voyer et al. 2022
Gallus gallus	Gallus_gallus	Bird	Galliformes	Phasianidae	Gallus	6.21461	6.73815	-0.523544	Gonzalez-Voyer et al. 2022	Gonzalez-Voyer et al. 2022
Eutoxeres aquila	Eutoxeres_aquila	Bird	Caprimulgiformes	Trochilidae	Eutoxeres	2.25129	2.30259	-0.0512933	Gonzalez-Voyer et al. 2022	Gonzalez-Voyer et al. 2022
Eutoxeres condamini	Eutoxeres_condamini	Bird	Caprimulgiformes	Trochilidae	Eutoxeres	2.30259	2.3979	-0.0953102	Gonzalez-Voyer et al. 2022	Gonzalez-Voyer et al. 2022
Androdon aequatorialis	Androdon_aequatorialis	Bird	Caprimulgiformes	Trochilidae	Androdon	1.83258	2.19722	-0.364643	Gonzalez-Voyer et al. 2022	Gonzalez-Voyer et al. 2022
Glaucis hirsutus	Glaucis_hirsutus	Bird	Caprimulgiformes	Trochilidae	Glaucis	1.74047	2.04122	-0.300754	Gonzalez-Voyer et al. 2022	Gonzalez-Voyer et al. 2022
Gallus lafayetii	Gallus_lafayetii	Bird	Galliformes	Phasianidae	Gallus	6.34124	6.87213	-0.530887	Gonzalez-Voyer et al. 2022	Gonzalez-Voyer et al. 2022
Gallus sonneratii	Gallus_sonneratii	Bird	Galliformes	Phasianidae	Gallus	6.40275	6.43248	-0.0297346	Gonzalez-Voyer et al. 2022	Gonzalez-Voyer et al. 2022
Gallus varius	Gallus_varius	Bird	Galliformes	Phasianidae	Gallus	6.64314	6.96697	-0.323829	Gonzalez-Voyer et al. 2022	Gonzalez-Voyer et al. 2022
Pucrasia macrolopha	Pucrasia_macrolopha	Bird	Galliformes	Phasianidae	Pucrasia	6.91374	7.11436	-0.200626	Gonzalez-Voyer et al. 2022	Gonzalez-Voyer et al. 2022
Syrmaticus reevesii	Syrmaticus_reevesii	Bird	Galliformes	Phasianidae	Syrmaticus	6.88192	7.33237	-0.450445	Gonzalez-Voyer et al. 2022	Gonzalez-Voyer et al. 2022
Syrmaticus soemmerringii	Syrmaticus_soemmerringii	Bird	Galliformes	Phasianidae	Syrmaticus	7.17012	6.80239	0.367725	Gonzalez-Voyer et al. 2022	Gonzalez-Voyer et al. 2022
Syrmaticus humiae	Syrmaticus_humiae	Bird	Galliformes	Phasianidae	Syrmaticus	6.62007	6.96011	-0.340037	Gonzalez-Voyer et al. 2022	Gonzalez-Voyer et al. 2022
Syrmaticus ellioti	Syrmaticus_ellioti	Bird	Galliformes	Phasianidae	Syrmaticus	6.77765	7.05272	-0.275074	Gonzalez-Voyer et al. 2022	Gonzalez-Voyer et al. 2022
Syrmaticus mikado	Syrmaticus_mikado	Bird	Galliformes	Phasianidae	Syrmaticus	6.92264	7.17012	-0.247476	Gonzalez-Voyer et al. 2022	Gonzalez-Voyer et al. 2022
Chrysolophus amherstiae	Chrysolophus_amherstiae	Bird	Galliformes	Phasianidae	Chrysolophus	6.44889	6.40484	0.0440453	Gonzalez-Voyer et al. 2022	Gonzalez-Voyer et al. 2022
Polyplectron chalcurum	Polyplectron_chalcurum	Bird	Galliformes	Phasianidae	Polyplectron	5.53536	6.22999	-0.694625	Gonzalez-Voyer et al. 2022	Gonzalez-Voyer et al. 2022
Polyplectron bicalcaratum	Polyplectron_bicalcaratum	Bird	Galliformes	Phasianidae	Polyplectron	6.17379	6.52942	-0.355633	Gonzalez-Voyer et al. 2022	Gonzalez-Voyer et al. 2022
Argusianus argus	Argusianus_argus	Bird	Galliformes	Phasianidae	Argusianus	7.39449	7.76684	-0.372347	Gonzalez-Voyer et al. 2022	Gonzalez-Voyer et al. 2022
Pavo cristatus	Pavo_cristatus	Bird	Galliformes	Phasianidae	Pavo	7.45329	8.15362	-0.700335	Gonzalez-Voyer et al. 2022	Gonzalez-Voyer et al. 2022
Pavo muticus	Pavo_muticus	Bird	Galliformes	Phasianidae	Pavo	7.01212	8.39503	-1.38291	Gonzalez-Voyer et al. 2022	Gonzalez-Voyer et al. 2022
Eupodotis senegalensis	Eupodotis_senegalensis	Bird	Otidiformes	Otididae	Eupodotis	6.75227	7.01106	-0.258793	Gonzalez-Voyer et al. 2022	Gonzalez-Voyer et al. 2022
Chlamydotis undulata	Chlamydotis_undulata	Bird	Otidiformes	Otididae	Chlamydotis	7.17012	7.5807	-0.41058	Gonzalez-Voyer et al. 2022	Gonzalez-Voyer et al. 2022
Monias benschi	Monias_benschi	Bird	Mesitornithiformes	Mesitornithidae	Monias	4.96109	4.90156	0.0595306	Gonzalez-Voyer et al. 2022	Gonzalez-Voyer et al. 2022
Turnix sylvaticus	Turnix_sylvaticus	Bird	Charadriiformes	Turnicidae	Turnix	3.93183	3.58352	0.348307	Gonzalez-Voyer et al. 2022	Gonzalez-Voyer et al. 2022
Acryllium vulturinum	Acryllium_vulturinum	Bird	Galliformes	Numididae	Acryllium	7.19218	7.19706	-0.00487897	Gonzalez-Voyer et al. 2022	Gonzalez-Voyer et al. 2022
Turnix tanki	Turnix_tanki	Bird	Charadriiformes	Turnicidae	Turnix	4.11496	3.8416	0.273363	Gonzalez-Voyer et al. 2022	Gonzalez-Voyer et al. 2022
Turnix suscitator	Turnix_suscitator	Bird	Charadriiformes	Turnicidae	Turnix	4.06044	3.78419	0.276253	Gonzalez-Voyer et al. 2022	Gonzalez-Voyer et al. 2022
Turnix varius	Turnix_varius	Bird	Charadriiformes	Turnicidae	Turnix	4.70953	4.40672	0.302811	Gonzalez-Voyer et al. 2022	Gonzalez-Voyer et al. 2022
Turnix pyrrhothorax	Turnix_pyrrhothorax	Bird	Charadriiformes	Turnicidae	Turnix	4.02892	3.61362	0.4153	Gonzalez-Voyer et al. 2022	Gonzalez-Voyer et al. 2022
Pedionomus torquatus	Pedionomus_torquatus	Bird	Charadriiformes	Pedionomidae	Pedionomus	4.28221	3.98898	0.293222	Gonzalez-Voyer et al. 2022	Gonzalez-Voyer et al. 2022
Grus grus	Grus_grus	Bird	Gruiformes	Gruidae	Grus	8.41183	8.53601	-0.124182	Gonzalez-Voyer et al. 2022	Gonzalez-Voyer et al. 2022
Grus monacha	Grus_monacha	Bird	Gruiformes	Gruidae	Grus	8.17188	8.27639	-0.104513	Gonzalez-Voyer et al. 2022	Gonzalez-Voyer et al. 2022
Grus japonensis	Grus_japonensis	Bird	Gruiformes	Gruidae	Grus	9.08091	9.08091	0	Gonzalez-Voyer et al. 2022	Gonzalez-Voyer et al. 2022
Grus rubicunda	Grus_rubicunda	Bird	Gruiformes	Gruidae	Grus	8.64171	8.83025	-0.188542	Gonzalez-Voyer et al. 2022	Gonzalez-Voyer et al. 2022
Grus vipio	Grus_vipio	Bird	Gruiformes	Gruidae	Grus	8.44741	8.44741	0	Gonzalez-Voyer et al. 2022	Gonzalez-Voyer et al. 2022
Grus antigone	Grus_antigone	Bird	Gruiformes	Gruidae	Grus	8.56598	8.80488	-0.238897	Gonzalez-Voyer et al. 2022	Gonzalez-Voyer et al. 2022
Grus leucogeranus	Grus_leucogeranus	Bird	Gruiformes	Gruidae	Grus	8.57231	8.72684	-0.154532	Gonzalez-Voyer et al. 2022	Gonzalez-Voyer et al. 2022
Balearica pavonina	Balearica_pavonina	Bird	Gruiformes	Gruidae	Balearica	8.19671	8.19671	0	Gonzalez-Voyer et al. 2022	Gonzalez-Voyer et al. 2022
Rallus aquaticus	Rallus_aquaticus	Bird	Gruiformes	Rallidae	Rallus	4.64439	4.84419	-0.199796	Gonzalez-Voyer et al. 2022	Gonzalez-Voyer et al. 2022
Gallirallus owstoni	Gallirallus_owstoni	Bird	Gruiformes	Rallidae	Gallirallus	5.3799	5.4796	-0.0996994	Gonzalez-Voyer et al. 2022	Gonzalez-Voyer et al. 2022
Gallirallus sylvestris	Gallirallus_sylvestris	Bird	Gruiformes	Rallidae	Gallirallus	6.12249	6.28413	-0.161641	Gonzalez-Voyer et al. 2022	Gonzalez-Voyer et al. 2022
Rallina eurizonoides	Rallina_eurizonoides	Bird	Gruiformes	Rallidae	Rallina	4.5486	4.66971	-0.121109	Gonzalez-Voyer et al. 2022	Gonzalez-Voyer et al. 2022
Gallirallus australis	Gallirallus_australis	Bird	Gruiformes	Rallidae	Gallirallus	6.62407	6.94119	-0.317125	Gonzalez-Voyer et al. 2022	Gonzalez-Voyer et al. 2022
Crex crex	Crex_crex	Bird	Gruiformes	Rallidae	Crex	4.95583	5.1299	-0.174072	Gonzalez-Voyer et al. 2022	Gonzalez-Voyer et al. 2022
Porzana pusilla	Porzana_pusilla	Bird	Gruiformes	Rallidae	Porzana	3.67207	3.69324	-0.0211726	Gonzalez-Voyer et al. 2022	Gonzalez-Voyer et al. 2022
Porzana porzana	Porzana_porzana	Bird	Gruiformes	Rallidae	Porzana	4.39074	4.39321	-0.00247525	Gonzalez-Voyer et al. 2022	Gonzalez-Voyer et al. 2022
Porzana tabuensis	Porzana_tabuensis	Bird	Gruiformes	Rallidae	Porzana	3.62167	3.86493	-0.243261	Gonzalez-Voyer et al. 2022	Gonzalez-Voyer et al. 2022
Coturnicops exquisitus	Coturnicops_exquisitus	Bird	Gruiformes	Rallidae	Coturnicops	3.89488	4.05612	-0.161247	Gonzalez-Voyer et al. 2022	Gonzalez-Voyer et al. 2022
Sarothrura elegans	Sarothrura_elegans	Bird	Gruiformes	Rallidae	Sarothrura	3.91602	3.69635	0.219664	Gonzalez-Voyer et al. 2022	Gonzalez-Voyer et al. 2022
Amaurornis akool	Amaurornis_akool	Bird	Gruiformes	Rallidae	Amaurornis	4.82831	4.95583	-0.127513	Gonzalez-Voyer et al. 2022	Gonzalez-Voyer et al. 2022
Laniocera hypopyrra	Laniocera_hypopyrra	Bird	Passeriformes	Tityridae	Laniocera	3.90801	3.77941	0.12861	Gonzalez-Voyer et al. 2022	Gonzalez-Voyer et al. 2022
Gallinula chloropus	Gallinula_chloropus	Bird	Gruiformes	Rallidae	Gallinula	5.82305	5.88332	-0.0602765	Gonzalez-Voyer et al. 2022	Gonzalez-Voyer et al. 2022
Porphyrio porphyrio	Porphyrio_porphyrio	Bird	Gruiformes	Rallidae	Porphyrio	6.58479	6.76734	-0.182552	Gonzalez-Voyer et al. 2022	Gonzalez-Voyer et al. 2022
Fulica atra	Fulica_atra	Bird	Gruiformes	Rallidae	Fulica	6.57228	6.72743	-0.155149	Gonzalez-Voyer et al. 2022	Gonzalez-Voyer et al. 2022
Fulica cristata	Fulica_cristata	Bird	Gruiformes	Rallidae	Fulica	6.80239	6.89264	-0.0902469	Gonzalez-Voyer et al. 2022	Gonzalez-Voyer et al. 2022
Podica senegalensis	Podica_senegalensis	Bird	Gruiformes	Heliornithidae	Podica	5.82305	6.44095	-0.617901	Gonzalez-Voyer et al. 2022	Gonzalez-Voyer et al. 2022
Rhynochetos jubatus	Rhynochetos_jubatus	Bird	Eurypygiformes	Rhynochetidae	Rhynochetos	6.55108	6.77992	-0.228842	Gonzalez-Voyer et al. 2022	Gonzalez-Voyer et al. 2022
Tetrax tetrax	Tetrax_tetrax	Bird	Otidiformes	Otididae	Tetrax	6.66886	6.81014	-0.141279	Gonzalez-Voyer et al. 2022	Gonzalez-Voyer et al. 2022
Otis tarda	Otis_tarda	Bird	Otidiformes	Otididae	Otis	8.24696	9.39058	-1.14362	Gonzalez-Voyer et al. 2022	Gonzalez-Voyer et al. 2022
Neotis heuglinii	Neotis_heuglinii	Bird	Otidiformes	Otididae	Neotis	7.93737	8.69951	-0.76214	Gonzalez-Voyer et al. 2022	Gonzalez-Voyer et al. 2022
Ardeotis arabs	Ardeotis_arabs	Bird	Otidiformes	Otididae	Ardeotis	8.41183	9.03002	-0.618184	Gonzalez-Voyer et al. 2022	Gonzalez-Voyer et al. 2022
Ardeotis kori	Ardeotis_kori	Bird	Otidiformes	Otididae	Ardeotis	8.68101	9.29376	-0.612751	Gonzalez-Voyer et al. 2022	Gonzalez-Voyer et al. 2022
Ardeotis nigriceps	Ardeotis_nigriceps	Bird	Otidiformes	Otididae	Ardeotis	8.54189	9.32812	-0.786238	Gonzalez-Voyer et al. 2022	Gonzalez-Voyer et al. 2022
Ardeotis australis	Ardeotis_australis	Bird	Otidiformes	Otididae	Ardeotis	7.99294	8.66734	-0.674391	Gonzalez-Voyer et al. 2022	Gonzalez-Voyer et al. 2022
Syrrhaptes paradoxus	Syrrhaptes_paradoxus	Bird	Pterocliformes	Pteroclidae	Syrrhaptes	5.52943	5.61313	-0.083699	Gonzalez-Voyer et al. 2022	Gonzalez-Voyer et al. 2022
Pterocles namaqua	Pterocles_namaqua	Bird	Pterocliformes	Pteroclidae	Pterocles	5.14749	5.19296	-0.0454624	Gonzalez-Voyer et al. 2022	Gonzalez-Voyer et al. 2022
Pterocles orientalis	Pterocles_orientalis	Bird	Pterocliformes	Pteroclidae	Pterocles	5.94803	6.05912	-0.111088	Gonzalez-Voyer et al. 2022	Gonzalez-Voyer et al. 2022
Pterocles coronatus	Pterocles_coronatus	Bird	Pterocliformes	Pteroclidae	Pterocles	5.5999	5.55241	0.0474966	Gonzalez-Voyer et al. 2022	Gonzalez-Voyer et al. 2022
Ramphocelus icteronotus	Ramphocelus_icteronotus	Bird	Passeriformes	Thraupidae	Ramphocelus	3.52783	3.60618	-0.0783469	Gonzalez-Voyer et al. 2022	Gonzalez-Voyer et al. 2022
Spindalis zena	Spindalis_zena	Bird	Passeriformes	Spindalidae	Spindalis	3.2315	3.25402	-0.0225142	Gonzalez-Voyer et al. 2022	Gonzalez-Voyer et al. 2022
Ramphocelus sanguinolentus	Ramphocelus_sanguinolentus	Bird	Passeriformes	Thraupidae	Ramphocelus	3.74538	3.67802	0.0673608	Gonzalez-Voyer et al. 2022	Gonzalez-Voyer et al. 2022
Ramphocelus dimidiatus	Ramphocelus_dimidiatus	Bird	Passeriformes	Thraupidae	Ramphocelus	3.34639	3.33488	0.0115096	Gonzalez-Voyer et al. 2022	Gonzalez-Voyer et al. 2022
Ramphocelus carbo	Ramphocelus_carbo	Bird	Passeriformes	Thraupidae	Ramphocelus	3.24778	3.27266	-0.0248845	Gonzalez-Voyer et al. 2022	Gonzalez-Voyer et al. 2022
Ramphocelus passerinii	Ramphocelus_passerinii	Bird	Passeriformes	Thraupidae	Ramphocelus	3.40784	3.46261	-0.0547641	Gonzalez-Voyer et al. 2022	Gonzalez-Voyer et al. 2022
Ramphocelus flammigerus	Ramphocelus_flammigerus	Bird	Passeriformes	Thraupidae	Ramphocelus	3.57846	3.63619	-0.0577364	Gonzalez-Voyer et al. 2022	Gonzalez-Voyer et al. 2022
Piranga rubra	Piranga_rubra	Bird	Passeriformes	Cardinalidae	Piranga	3.38439	3.37074	0.0136521	Gonzalez-Voyer et al. 2022	Gonzalez-Voyer et al. 2022
Piranga flava	Piranga_flava	Bird	Passeriformes	Cardinalidae	Piranga	3.66356	3.80666	-0.143101	Gonzalez-Voyer et al. 2022	Gonzalez-Voyer et al. 2022
Piranga leucoptera	Piranga_leucoptera	Bird	Passeriformes	Cardinalidae	Piranga	2.80336	2.84479	-0.0414327	Gonzalez-Voyer et al. 2022	Gonzalez-Voyer et al. 2022
Oryzoborus angolensis	Oryzoborus_angolensis	Bird	Passeriformes	Thraupidae	Sporophila	2.48657	2.52061	-0.0340389	Gonzalez-Voyer et al. 2022	Gonzalez-Voyer et al. 2022
Piranga bidentata	Piranga_bidentata	Bird	Passeriformes	Cardinalidae	Piranga	3.56523	3.55137	0.0138591	Gonzalez-Voyer et al. 2022	Gonzalez-Voyer et al. 2022
Piranga ludoviciana	Piranga_ludoviciana	Bird	Passeriformes	Cardinalidae	Piranga	3.39451	3.41115	-0.0166393	Gonzalez-Voyer et al. 2022	Gonzalez-Voyer et al. 2022
Piranga rubriceps	Piranga_rubriceps	Bird	Passeriformes	Cardinalidae	Piranga	3.69701	3.61227	0.0847446	Gonzalez-Voyer et al. 2022	Gonzalez-Voyer et al. 2022
Piranga erythrocephala	Piranga_erythrocephala	Bird	Passeriformes	Cardinalidae	Piranga	2.99072	2.97942	0.0112962	Gonzalez-Voyer et al. 2022	Gonzalez-Voyer et al. 2022
Chlorothraupis carmioli	Chlorothraupis_carmioli	Bird	Passeriformes	Cardinalidae	Habia	3.62033	3.59769	0.0226471	Gonzalez-Voyer et al. 2022	Gonzalez-Voyer et al. 2022
Habia rubica	Habia_rubica	Bird	Passeriformes	Cardinalidae	Habia	3.47279	3.55653	-0.0837469	Gonzalez-Voyer et al. 2022	Gonzalez-Voyer et al. 2022
Habia fuscicauda	Habia_fuscicauda	Bird	Passeriformes	Cardinalidae	Habia	3.53078	3.68679	-0.156013	Gonzalez-Voyer et al. 2022	Gonzalez-Voyer et al. 2022
Habia gutturalis	Habia_gutturalis	Bird	Passeriformes	Cardinalidae	Habia	3.6632	3.76207	-0.0988765	Gonzalez-Voyer et al. 2022	Gonzalez-Voyer et al. 2022
Lanio aurantius	Lanio_aurantius	Bird	Passeriformes	Thraupidae	Lanio	3.61496	3.64388	-0.0289183	Gonzalez-Voyer et al. 2022	Gonzalez-Voyer et al. 2022
Lanio leucothorax	Lanio_leucothorax	Bird	Passeriformes	Thraupidae	Lanio	3.52105	3.55576	-0.0347038	Gonzalez-Voyer et al. 2022	Gonzalez-Voyer et al. 2022
Tachyphonus rufus	Tachyphonus_rufus	Bird	Passeriformes	Thraupidae	Tachyphonus	3.53392	3.51261	0.0213061	Gonzalez-Voyer et al. 2022	Gonzalez-Voyer et al. 2022
Geospiza fuliginosa	Geospiza_fuliginosa	Bird	Passeriformes	Thraupidae	Geospiza	2.50744	2.56448	-0.0570422	Gonzalez-Voyer et al. 2022	Gonzalez-Voyer et al. 2022
Tachyphonus luctuosus	Tachyphonus_luctuosus	Bird	Passeriformes	Thraupidae	Tachyphonus	2.67603	2.68592	-0.00989537	Gonzalez-Voyer et al. 2022	Gonzalez-Voyer et al. 2022
Tachyphonus phoenicius	Tachyphonus_phoenicius	Bird	Passeriformes	Thraupidae	Tachyphonus	3.02088	2.99492	0.025959	Gonzalez-Voyer et al. 2022	Gonzalez-Voyer et al. 2022
Tachyphonus surinamus	Tachyphonus_surinamus	Bird	Passeriformes	Thraupidae	Tachyphonus	2.92313	2.9523	-0.0291694	Gonzalez-Voyer et al. 2022	Gonzalez-Voyer et al. 2022
Tachyphonus coronatus	Tachyphonus_coronatus	Bird	Passeriformes	Thraupidae	Tachyphonus	3.25332	3.25632	-0.00299285	Gonzalez-Voyer et al. 2022	Gonzalez-Voyer et al. 2022
Tachyphonus delatrii	Tachyphonus_delatrii	Bird	Passeriformes	Thraupidae	Tachyphonus	2.91893	3.03212	-0.113193	Gonzalez-Voyer et al. 2022	Gonzalez-Voyer et al. 2022
Creurgops verticalis	Creurgops_verticalis	Bird	Passeriformes	Thraupidae	Creurgops	3.13179	3.0844	0.0473947	Gonzalez-Voyer et al. 2022	Gonzalez-Voyer et al. 2022
Eucometis penicillata	Eucometis_penicillata	Bird	Passeriformes	Thraupidae	Eucometis	3.33986	3.36261	-0.0227539	Gonzalez-Voyer et al. 2022	Gonzalez-Voyer et al. 2022
Trichothraupis melanops	Trichothraupis_melanops	Bird	Passeriformes	Thraupidae	Trichothraupis	3.09401	3.04432	0.0496931	Gonzalez-Voyer et al. 2022	Gonzalez-Voyer et al. 2022
Cypsnagra hirundinacea	Cypsnagra_hirundinacea	Bird	Passeriformes	Thraupidae	Cypsnagra	3.38291	3.56765	-0.184747	Gonzalez-Voyer et al. 2022	Gonzalez-Voyer et al. 2022
Pyrrhocoma ruficeps	Pyrrhocoma_ruficeps	Bird	Passeriformes	Thlypopsis	Pyrrhocoma	2.59318	2.65895	-0.0657679	Gonzalez-Voyer et al. 2022	Gonzalez-Voyer et al. 2022
Nemosia pileata	Nemosia_pileata	Bird	Passeriformes	Thraupidae	Nemosia	2.81091	2.72458	0.0863281	Gonzalez-Voyer et al. 2022	Gonzalez-Voyer et al. 2022
Hemithraupis flavicollis	Hemithraupis_flavicollis	Bird	Passeriformes	Thraupidae	Hemithraupis	2.73003	2.63691	0.0931169	Gonzalez-Voyer et al. 2022	Gonzalez-Voyer et al. 2022
Thlypopsis sordida	Thlypopsis_sordida	Bird	Passeriformes	Thraupidae	Thlypopsis	2.87356	2.70805	0.165514	Gonzalez-Voyer et al. 2022	Gonzalez-Voyer et al. 2022
Thlypopsis ruficeps	Thlypopsis_ruficeps	Bird	Passeriformes	Thraupidae	Thlypopsis	2.48345	2.54264	-0.0591947	Gonzalez-Voyer et al. 2022	Gonzalez-Voyer et al. 2022
Sericossypha albocristata	Sericossypha_albocristata	Bird	Passeriformes	Thraupidae	Sericossypha	4.67345	4.58333	0.0901182	Gonzalez-Voyer et al. 2022	Gonzalez-Voyer et al. 2022
Phaenicophilus palmarum	Phaenicophilus_palmarum	Bird	Passeriformes	Phaenicophilidae	Phaenicophilus	3.36698	3.41049	-0.0435051	Gonzalez-Voyer et al. 2022	Gonzalez-Voyer et al. 2022
Chlorospingus pileatus	Chlorospingus_pileatus	Bird	Passeriformes	Passerellidae	Chlorospingus	3.00291	3.03092	-0.0280133	Gonzalez-Voyer et al. 2022	Gonzalez-Voyer et al. 2022
Chlorospingus canigularis	Chlorospingus_canigularis	Bird	Passeriformes	Passerellidae	Chlorospingus	2.88907	2.97383	-0.0847528	Gonzalez-Voyer et al. 2022	Gonzalez-Voyer et al. 2022
Chlorospingus flavigularis	Chlorospingus_flavigularis	Bird	Passeriformes	Passerellidae	Chlorospingus	3.20361	3.25111	-0.0475026	Gonzalez-Voyer et al. 2022	Gonzalez-Voyer et al. 2022
Hemispingus atropileus	Hemispingus_atropileus	Bird	Passeriformes	Thraupidae	Kleinothraupis	3.13124	3.15023	-0.0189932	Gonzalez-Voyer et al. 2022	Gonzalez-Voyer et al. 2022
Hemispingus superciliaris	Hemispingus_superciliaris	Bird	Passeriformes	Thraupidae	Thlypopsis	2.68198	2.67013	0.0118519	Gonzalez-Voyer et al. 2022	Gonzalez-Voyer et al. 2022
Cissopis leverianus	Cissopis_leverianus	Bird	Passeriformes	Thraupidae	Cissopis	4.27458	4.27944	-0.00485943	Gonzalez-Voyer et al. 2022	Gonzalez-Voyer et al. 2022
Mitrospingus cassinii	Mitrospingus_cassinii	Bird	Passeriformes	Mitrospingidae	Mitrospingus	3.76873	3.68219	0.0865394	Gonzalez-Voyer et al. 2022	Gonzalez-Voyer et al. 2022
Geospiza conirostris	Geospiza_conirostris	Bird	Passeriformes	Thraupidae	Geospiza	3.24346	3.29336	-0.0499046	Gonzalez-Voyer et al. 2022	Gonzalez-Voyer et al. 2022
Euphonia musica	Euphonia_musica	Bird	Passeriformes	Fringillidae	Euphonia	2.79728	2.65172	0.14556	Gonzalez-Voyer et al. 2022	Gonzalez-Voyer et al. 2022
Chlorophonia occipitalis	Chlorophonia_occipitalis	Bird	Passeriformes	Fringillidae	Chlorophonia	3.08649	3.26232	-0.175832	Gonzalez-Voyer et al. 2022	Gonzalez-Voyer et al. 2022
Euphonia affinis	Euphonia_affinis	Bird	Passeriformes	Fringillidae	Euphonia	2.42421	2.3397	0.0845124	Gonzalez-Voyer et al. 2022	Gonzalez-Voyer et al. 2022
Euphonia finschi	Euphonia_finschi	Bird	Passeriformes	Fringillidae	Euphonia	2.31583	2.30259	0.0132452	Gonzalez-Voyer et al. 2022	Gonzalez-Voyer et al. 2022
Euphonia hirundinacea	Euphonia_hirundinacea	Bird	Passeriformes	Fringillidae	Euphonia	2.65362	2.64194	0.0116782	Gonzalez-Voyer et al. 2022	Gonzalez-Voyer et al. 2022
Euphonia laniirostris	Euphonia_laniirostris	Bird	Passeriformes	Fringillidae	Euphonia	2.72454	2.70367	0.0208657	Gonzalez-Voyer et al. 2022	Gonzalez-Voyer et al. 2022
Euphonia gouldi	Euphonia_gouldi	Bird	Passeriformes	Fringillidae	Euphonia	2.60308	2.56357	0.0395047	Gonzalez-Voyer et al. 2022	Gonzalez-Voyer et al. 2022
Chlorochrysa nitidissima	Chlorochrysa_nitidissima	Bird	Passeriformes	Thraupidae	Chlorochrysa	2.92495	2.97383	-0.0488753	Gonzalez-Voyer et al. 2022	Gonzalez-Voyer et al. 2022
Pipraeidea melanonota	Pipraeidea_melanonota	Bird	Passeriformes	Thraupidae	Pipraeidea	3.02367	2.96218	0.0614962	Gonzalez-Voyer et al. 2022	Gonzalez-Voyer et al. 2022
Tangara chilensis	Tangara_chilensis	Bird	Passeriformes	Thraupidae	Tangara	3.06805	3.03013	0.0379192	Gonzalez-Voyer et al. 2022	Gonzalez-Voyer et al. 2022
Tangara seledon	Tangara_seledon	Bird	Passeriformes	Thraupidae	Tangara	2.98736	2.90781	0.0795526	Gonzalez-Voyer et al. 2022	Gonzalez-Voyer et al. 2022
Tangara schrankii	Tangara_schrankii	Bird	Passeriformes	Thraupidae	Tangara	2.94488	3.03356	-0.0886837	Gonzalez-Voyer et al. 2022	Gonzalez-Voyer et al. 2022
Tangara punctata	Tangara_punctata	Bird	Passeriformes	Thraupidae	Tangara	2.66578	2.6641	0.00168209	Gonzalez-Voyer et al. 2022	Gonzalez-Voyer et al. 2022
Tangara guttata	Tangara_guttata	Bird	Passeriformes	Thraupidae	Tangara	3.06852	3.04416	0.0243619	Gonzalez-Voyer et al. 2022	Gonzalez-Voyer et al. 2022
Tangara icterocephala	Tangara_icterocephala	Bird	Passeriformes	Thraupidae	Tangara	3.09701	3.06195	0.0350534	Gonzalez-Voyer et al. 2022	Gonzalez-Voyer et al. 2022
Tangara xanthogastra	Tangara_xanthogastra	Bird	Passeriformes	Thraupidae	Tangara	2.69463	2.82447	-0.129842	Gonzalez-Voyer et al. 2022	Gonzalez-Voyer et al. 2022
Tangara vitriolina	Tangara_vitriolina	Bird	Passeriformes	Thraupidae	Tangara	3.21115	3.23344	-0.0222822	Gonzalez-Voyer et al. 2022	Gonzalez-Voyer et al. 2022
Tangara cayana	Tangara_cayana	Bird	Passeriformes	Thraupidae	Tangara	2.97553	2.98694	-0.0114142	Gonzalez-Voyer et al. 2022	Gonzalez-Voyer et al. 2022
Coryphospingus pileatus	Coryphospingus_pileatus	Bird	Passeriformes	Thraupidae	Coryphospingus	2.76212	2.76896	-0.00684632	Gonzalez-Voyer et al. 2022	Gonzalez-Voyer et al. 2022
Tangara preciosa	Tangara_preciosa	Bird	Passeriformes	Thraupidae	Tangara	3.14631	3.04927	0.0970321	Gonzalez-Voyer et al. 2022	Gonzalez-Voyer et al. 2022
Tangara gyrola	Tangara_gyrola	Bird	Passeriformes	Thraupidae	Tangara	3.13674	3.07215	0.0645886	Gonzalez-Voyer et al. 2022	Gonzalez-Voyer et al. 2022
Tangara mexicana	Tangara_mexicana	Bird	Passeriformes	Thraupidae	Tangara	3.00774	2.9752	0.0325417	Gonzalez-Voyer et al. 2022	Gonzalez-Voyer et al. 2022
Tangara inornata	Tangara_inornata	Bird	Passeriformes	Thraupidae	Tangara	2.97212	2.95891	0.0132137	Gonzalez-Voyer et al. 2022	Gonzalez-Voyer et al. 2022
Tangara nigroviridis	Tangara_nigroviridis	Bird	Passeriformes	Thraupidae	Tangara	2.77004	2.8383	-0.0682546	Gonzalez-Voyer et al. 2022	Gonzalez-Voyer et al. 2022
Tangara larvata	Tangara_larvata	Bird	Passeriformes	Thraupidae	Tangara	2.94012	2.91061	0.0295104	Gonzalez-Voyer et al. 2022	Gonzalez-Voyer et al. 2022
Tangara nigrocincta	Tangara_nigrocincta	Bird	Passeriformes	Thraupidae	Tangara	2.83547	2.94444	-0.108973	Gonzalez-Voyer et al. 2022	Gonzalez-Voyer et al. 2022
Tangara cyanicollis	Tangara_cyanicollis	Bird	Passeriformes	Thraupidae	Tangara	2.8046	2.75286	0.0517394	Gonzalez-Voyer et al. 2022	Gonzalez-Voyer et al. 2022
Tangara ruficervix	Tangara_ruficervix	Bird	Passeriformes	Thraupidae	Tangara	3.02734	2.96621	0.0611288	Gonzalez-Voyer et al. 2022	Gonzalez-Voyer et al. 2022
Tangara labradorides	Tangara_labradorides	Bird	Passeriformes	Thraupidae	Tangara	2.718	2.6771	0.0409006	Gonzalez-Voyer et al. 2022	Gonzalez-Voyer et al. 2022
Tangara parzudakii	Tangara_parzudakii	Bird	Passeriformes	Thraupidae	Tangara	3.29626	3.33776	-0.0415035	Gonzalez-Voyer et al. 2022	Gonzalez-Voyer et al. 2022
Tangara xanthocephala	Tangara_xanthocephala	Bird	Passeriformes	Thraupidae	Tangara	2.95147	2.93634	0.0151308	Gonzalez-Voyer et al. 2022	Gonzalez-Voyer et al. 2022
Tangara cyanoptera	Tangara_cyanoptera	Bird	Passeriformes	Thraupidae	Tangara	3.10906	3.03013	0.0789273	Gonzalez-Voyer et al. 2022	Gonzalez-Voyer et al. 2022
Iridosornis porphyrocephalus	Iridosornis_porphyrocephalus	Bird	Passeriformes	Thraupidae	Iridosornis	3.06805	3.07501	-0.00695252	Gonzalez-Voyer et al. 2022	Gonzalez-Voyer et al. 2022
Iridosornis rufivertex	Iridosornis_rufivertex	Bird	Passeriformes	Thraupidae	Iridosornis	3.27714	3.27526	0.00188857	Gonzalez-Voyer et al. 2022	Gonzalez-Voyer et al. 2022
Delothraupis castaneoventris	Delothraupis_castaneoventris	Bird	Passeriformes	Thraupidae	Dubusia	3.34639	3.31419	0.0322031	Gonzalez-Voyer et al. 2022	Gonzalez-Voyer et al. 2022
Buthraupis montana	Buthraupis_montana	Bird	Passeriformes	Thraupidae	Buthraupis	4.61512	4.62497	-0.0098523	Gonzalez-Voyer et al. 2022	Gonzalez-Voyer et al. 2022
Buthraupis eximia	Buthraupis_eximia	Bird	Passeriformes	Thraupidae	Buthraupis	4.12713	4.14313	-0.0160003	Gonzalez-Voyer et al. 2022	Gonzalez-Voyer et al. 2022
Pheucticus aureoventris	Pheucticus_aureoventris	Bird	Passeriformes	Cardinalidae	Pheucticus	4.02476	4.07084	-0.0460851	Gonzalez-Voyer et al. 2022	Gonzalez-Voyer et al. 2022
Pheucticus ludovicianus	Pheucticus_ludovicianus	Bird	Passeriformes	Cardinalidae	Pheucticus	3.81991	3.77506	0.0448506	Gonzalez-Voyer et al. 2022	Gonzalez-Voyer et al. 2022
Pheucticus melanocephalus	Pheucticus_melanocephalus	Bird	Passeriformes	Cardinalidae	Pheucticus	3.87536	3.83081	0.0445461	Gonzalez-Voyer et al. 2022	Gonzalez-Voyer et al. 2022
Cyanocompsa cyanoides	Cyanocompsa_cyanoides	Bird	Passeriformes	Cardinalidae	Cyanocompsa	3.39761	3.39542	0.00219292	Gonzalez-Voyer et al. 2022	Gonzalez-Voyer et al. 2022
Cyanocompsa parellina	Cyanocompsa_parellina	Bird	Passeriformes	Cardinalidae	Cyanocompsa	2.66135	2.76244	-0.10109	Gonzalez-Voyer et al. 2022	Gonzalez-Voyer et al. 2022
Cyanoloxia glaucocaerulea	Cyanoloxia_glaucocaerulea	Bird	Passeriformes	Cardinalidae	Cyanoloxia	2.78037	2.84491	-0.0645385	Gonzalez-Voyer et al. 2022	Gonzalez-Voyer et al. 2022
Oryzoborus funereus	Oryzoborus_funereus	Bird	Passeriformes	Thraupidae	Sporophila	2.50378	2.58454	-0.0807614	Gonzalez-Voyer et al. 2022	Gonzalez-Voyer et al. 2022
Eudyptes chrysocome	Eudyptes_chrysocome	Bird	Sphenisciformes	Spheniscidae	Eudyptes	7.79975	7.82405	-0.0242927	Gonzalez-Voyer et al. 2022	Gonzalez-Voyer et al. 2022
Fulmarus glacialis	Fulmarus_glacialis	Bird	Procellariiformes	Procellariidae	Fulmarus	6.55962	6.78446	-0.224842	Gonzalez-Voyer et al. 2022	Gonzalez-Voyer et al. 2022
Eudyptes sclateri	Eudyptes_sclateri	Bird	Sphenisciformes	Spheniscidae	Eudyptes	8.60043	8.76124	-0.160806	Gonzalez-Voyer et al. 2022	Gonzalez-Voyer et al. 2022
Eudyptes chrysolophus	Eudyptes_chrysolophus	Bird	Sphenisciformes	Spheniscidae	Eudyptes	8.55834	8.468	0.0903322	Gonzalez-Voyer et al. 2022	Gonzalez-Voyer et al. 2022
Eudyptes schlegeli	Eudyptes_schlegeli	Bird	Sphenisciformes	Spheniscidae	Eudyptes	8.29405	8.41183	-0.117783	Gonzalez-Voyer et al. 2022	Gonzalez-Voyer et al. 2022
Pygoscelis papua	Pygoscelis_papua	Bird	Sphenisciformes	Spheniscidae	Pygoscelis	8.5311	8.6759	-0.144809	Gonzalez-Voyer et al. 2022	Gonzalez-Voyer et al. 2022
Pygoscelis adeliae	Pygoscelis_adeliae	Bird	Sphenisciformes	Spheniscidae	Pygoscelis	8.46379	8.58485	-0.121059	Gonzalez-Voyer et al. 2022	Gonzalez-Voyer et al. 2022
Pygoscelis antarcticus	Pygoscelis_antarcticus	Bird	Sphenisciformes	Spheniscidae	Pygoscelis	8.26256	8.39728	-0.134724	Gonzalez-Voyer et al. 2022	Gonzalez-Voyer et al. 2022
Megadyptes antipodes	Megadyptes_antipodes	Bird	Sphenisciformes	Spheniscidae	Megadyptes	8.92266	9.04782	-0.125163	Gonzalez-Voyer et al. 2022	Gonzalez-Voyer et al. 2022
Aptenodytes forsteri	Aptenodytes_forsteri	Bird	Sphenisciformes	Spheniscidae	Aptenodytes	10.2921	10.5506	-0.258445	Gonzalez-Voyer et al. 2022	Gonzalez-Voyer et al. 2022
Aptenodytes patagonicus	Aptenodytes_patagonicus	Bird	Sphenisciformes	Spheniscidae	Aptenodytes	9.3501	9.4572	-0.107098	Gonzalez-Voyer et al. 2022	Gonzalez-Voyer et al. 2022
Spheniscus magellanicus	Spheniscus_magellanicus	Bird	Sphenisciformes	Spheniscidae	Spheniscus	8.23483	8.40514	-0.170313	Gonzalez-Voyer et al. 2022	Gonzalez-Voyer et al. 2022
Spheniscus demersus	Spheniscus_demersus	Bird	Sphenisciformes	Spheniscidae	Spheniscus	8.07091	8.18869	-0.117783	Gonzalez-Voyer et al. 2022	Gonzalez-Voyer et al. 2022
Spheniscus humboldti	Spheniscus_humboldti	Bird	Sphenisciformes	Spheniscidae	Spheniscus	8.30573	8.45766	-0.151924	Gonzalez-Voyer et al. 2022	Gonzalez-Voyer et al. 2022
Spheniscus mendiculus	Spheniscus_mendiculus	Bird	Sphenisciformes	Spheniscidae	Spheniscus	7.45588	7.66622	-0.210345	Gonzalez-Voyer et al. 2022	Gonzalez-Voyer et al. 2022
Gavia stellata	Gavia_stellata	Bird	Gaviiformes	Gaviidae	Gavia	7.29777	7.4553	-0.15753	Gonzalez-Voyer et al. 2022	Gonzalez-Voyer et al. 2022
Gavia arctica	Gavia_arctica	Bird	Gaviiformes	Gaviidae	Gavia	7.72046	8.11821	-0.397745	Gonzalez-Voyer et al. 2022	Gonzalez-Voyer et al. 2022
Gavia immer	Gavia_immer	Bird	Gaviiformes	Gaviidae	Gavia	8.41183	8.6052	-0.193371	Gonzalez-Voyer et al. 2022	Gonzalez-Voyer et al. 2022
Gavia adamsii	Gavia_adamsii	Bird	Gaviiformes	Gaviidae	Gavia	8.55881	8.49699	0.0618244	Gonzalez-Voyer et al. 2022	Gonzalez-Voyer et al. 2022
Rollandia rolland	Rollandia_rolland	Bird	Podicipediformes	Podicipedidae	Rollandia	5.57973	5.44674	0.132992	Gonzalez-Voyer et al. 2022	Gonzalez-Voyer et al. 2022
Podiceps auritus	Podiceps_auritus	Bird	Podicipediformes	Podicipedidae	Podiceps	5.82246	5.91364	-0.0911755	Gonzalez-Voyer et al. 2022	Gonzalez-Voyer et al. 2022
Diomedea exulans	Diomedea_exulans	Bird	Procellariiformes	Diomedeidae	Diomedea	8.89151	9.11713	-0.225616	Gonzalez-Voyer et al. 2022	Gonzalez-Voyer et al. 2022
Diomedea epomophora	Diomedea_epomophora	Bird	Procellariiformes	Diomedeidae	Diomedea	8.93063	9.08704	-0.156416	Gonzalez-Voyer et al. 2022	Gonzalez-Voyer et al. 2022
Phoebastria irrorata	Phoebastria_irrorata	Bird	Procellariiformes	Diomedeidae	Phoebastria	8.01961	8.22951	-0.209898	Gonzalez-Voyer et al. 2022	Gonzalez-Voyer et al. 2022
Phoebastria nigripes	Phoebastria_nigripes	Bird	Procellariiformes	Diomedeidae	Phoebastria	8.00303	8.13153	-0.128502	Gonzalez-Voyer et al. 2022	Gonzalez-Voyer et al. 2022
Podiceps nigricollis	Podiceps_nigricollis	Bird	Podicipediformes	Podicipedidae	Podiceps	5.54322	5.80964	-0.26642	Gonzalez-Voyer et al. 2022	Gonzalez-Voyer et al. 2022
Podiceps cristatus	Podiceps_cristatus	Bird	Podicipediformes	Podicipedidae	Podiceps	6.72143	6.82437	-0.102948	Gonzalez-Voyer et al. 2022	Gonzalez-Voyer et al. 2022
Podiceps grisegena	Podiceps_grisegena	Bird	Podicipediformes	Podicipedidae	Podiceps	6.66619	6.77251	-0.106315	Gonzalez-Voyer et al. 2022	Gonzalez-Voyer et al. 2022
Phoebastria immutabilis	Phoebastria_immutabilis	Bird	Procellariiformes	Diomedeidae	Phoebastria	7.8283	8.03433	-0.206034	Gonzalez-Voyer et al. 2022	Gonzalez-Voyer et al. 2022
Thalassarche cauta	Thalassarche_cauta	Bird	Procellariiformes	Diomedeidae	Thalassarche	8.20624	8.36782	-0.16158	Gonzalez-Voyer et al. 2022	Gonzalez-Voyer et al. 2022
Aechmophorus occidentalis	Aechmophorus_occidentalis	Bird	Podicipediformes	Podicipedidae	Aechmophorus	7.08924	7.26473	-0.175487	Gonzalez-Voyer et al. 2022	Gonzalez-Voyer et al. 2022
Podilymbus podiceps	Podilymbus_podiceps	Bird	Podicipediformes	Podicipedidae	Podilymbus	5.88053	6.25767	-0.377135	Gonzalez-Voyer et al. 2022	Gonzalez-Voyer et al. 2022
Thalassarche bulleri	Thalassarche_bulleri	Bird	Procellariiformes	Diomedeidae	Thalassarche	7.86519	8.00637	-0.14118	Gonzalez-Voyer et al. 2022	Gonzalez-Voyer et al. 2022
Thalassarche salvini	Thalassarche_salvini	Bird	Procellariiformes	Diomedeidae	Thalassarche	8.20624	8.36782	-0.16158	Gonzalez-Voyer et al. 2022	Gonzalez-Voyer et al. 2022
Thalassarche chrysostoma	Thalassarche_chrysostoma	Bird	Procellariiformes	Diomedeidae	Thalassarche	8.26101	8.26873	-0.00772205	Gonzalez-Voyer et al. 2022	Gonzalez-Voyer et al. 2022
Phoebetria fusca	Phoebetria_fusca	Bird	Procellariiformes	Diomedeidae	Phoebetria	7.90101	7.93737	-0.0363676	Gonzalez-Voyer et al. 2022	Gonzalez-Voyer et al. 2022
Phoebetria palpebrata	Phoebetria_palpebrata	Bird	Procellariiformes	Diomedeidae	Phoebetria	8.05833	8.03268	0.0256424	Gonzalez-Voyer et al. 2022	Gonzalez-Voyer et al. 2022
[truncated: 10,424 more rows]

## Sheet: references
Citation	Full Reference
Ajtic et al. 2013	Ajtić, Rastko, Ljiljana Tomović, Bogoljub Sterijovski, Jelka Crnobrnja-Isailović, Sonja Djordjević, Marko Djurakić, Ana Golubović et al. "Unexpected life history traits in a very dense population of dice snakes." Zoologischer Anzeiger-A Journal of Comparative Zoology 252, no. 3 (2013): 350-358.
Alberto Barros et al. 2014	Alberto Barros, Verônica, Claudio Augusto Rojas, and Selma Maria Almeida-Santos. "Reproductive biology of Bothrops erythromelas from the Brazilian Caatinga." Advances in Zoology 2014 (2014).
Albuquerque & De Lema 2008	Albuquerque, NR de, and Thales De Lema. "Taxonomic revision of the Neotropical water snake Hydrops triangularis (Serpentes, Colubridae)."?Zootaxa?1685, no. 1 (2008): 55-66.
Alhajeri et al. 2020	Alhajeri, Bader H., Yoan Fourcade, Nathan S. Upham, and Hasan Alhaddad. "A global test of Allen?s rule in rodents." Global Ecology and Biogeography 29, no. 12 (2020): 2248-2260.
Aloise et al. 2006	Aloise, Gaetano, Lorenzo Rugiero, Arianna Ceccarelli, Sophia Valenti, Luca Luiselli, and Massimo Capula. "Are endemic snakes with a narrow distribution more specialist than their wide-ranging counterparts? Evidence from the prey composition and morphometric correlates of the diet in Zamenis lineatus, a rat snake endemic to southern Italy." Amphibia-Reptilia 27, no. 4 (2006): 531-537.
Alves et al. 2014	Alves, F˜tima Q., Ant?nio JS Arg?lo, and Gilson C. Carvalho. "Reproductive biology of the bushmaster Lachesis muta (Serpentes: Viperidae) in the Brazilian Atlantic Forest." Phyllomedusa: Journal of Herpetology 13, no. 2 (2014): 99-109.
Amr & Disi 2011	Amr, Zuhair S., and Ahmad M. Disi. "Systematics, distribution and ecology of the snakes of Jordan." Vertebrate Zoology 61, no. 2 (2011): 179-266.
Angarita-Sierra et al. 2017	Angarita-Sierra, Teddy, and John D. Lynch. "A new species of Ninia (Serpentes: Dipsadidae) from Choc¢-Magdalena biogeographical province, western Colombia." Zootaxa 4244.4 (2017): 478-492.
Avila et al. 2010	Ávila, Robson W., Ricardo A. Kawashita-Ribeiro, Vanda L. Ferreira, and Christine Strssmann. "Natural history of the coral snake Micrurus pyrrhocryptus Cope 1862 (Elapidae) from semideciduous forests of western Brazil." south American Journal of herpetology 5, no. 2 (2010): 97-101.
Baboscay 2004	Babocsay, Gergely. "A new species of saw?scaled viper of the Echis coloratus complex (Ophidia: Viperidae) from Oman, Eastern Arabia." Systematics and Biodiversity 1.4 (2004): 503-514.
Balete et al. 2012	Balete DS, Rickart EA, Heaney LR, Alviola PA, Duya MV, Duya MRM, Sosa T, Jansa SA. 2012. Archboldomys (Muridae: Murinae) reconsidered: A new genus and three new species of shrew mice from Luzon Island, Philippines. American Museum Novitates. 1: 1-60. doi: https://doi.org/10.1206/3754.2/.
Barns 1962	Barns, Sarah M. "Influence of food manipulation on plasma corticosterone, innate immunity, and blood chemistry in the brown African house snake (Lamprophis fuliginosus)." PhD diss., Middle Tennessee State University, 2015.; FitzSimons, Vivian Frederick M. "Snakes of Southern Africa." Snakes of Southern Africa. (1962).
Barun et al. 2007	Barun, Arijana, Gad Perry, Robert W. Henderson, and Robert Powell. "Alsophis portoricensis anegadae (Squamata: Colubridae): morphometric characteristics, activity patterns, and habitat use." Copeia 2007, no. 1 (2007): 93-100.
Bates & Broadley 2018	Bates, M. F., and D. G. Broadley. "A revision of the egg-eating snakes of the genus Dasypeltis Wagler (Squamata: Colubridae: Colubrinae) in north-eastern Africa and south-western Arabia, with descriptions of three new species." Indago 34, no. 1 (2018): 1-95.
Bauder et al. 2016	Bauder, Javan M., David R. Breininger, M. Rebecca Bolt, Michael L. Legare, Christopher L. Jenkins, Betsie B. Rothermel, and Kevin McGarigal. "The influence of sex and season on conspecific spatial overlap in a large, actively-foraging colubrid snake." PLoS One 11, no. 8 (2016): e0160033
Beane et al. 2014	Beane, Jeffrey C., Sean P. Graham, Thomas J. Thorp, and L. Todd Pusser. "Natural history of the southern hognose snake (Heterodon simus) in North Carolina, USA." Copeia 2014, no. 1 (2014): 168-175.
Bellini et al. 2019	Bellini, Gisela Paola, Vanesa Arzamendia, and Alejandro Ra?l Giraudo. "Reproductive life history of snakes in temperate regions: what are the differences between oviparous and viviparous species?." Amphibia-Reptilia 40, no. 3 (2019): 291-303.
Biakzuala et al. 2021	Biakzuala, Lal, et al. "New data on the distribution, morphology, and molecular systematics of two venomous snakes, Bungarus niger and Bungarus lividus (Serpentes: Elapidae), from north-east India." SALAMANDRA (2021).
Bishop et al. 1996	Bishop, Lianne A., Terence M. Farrell, and Peter G. May. "Sexual dimorphism in a Florida population of the rattlesnake Sistrurus miliarius." Herpetologica (1996): 360-364.
Biswas & Sanyal 1977	Biswas, S., and D. P. Sanyal. "Notes on the Reptilia collection from the Great Nicobar Island during the Great Nicobar Expedition in 1966." Records of the Zoological Survey of India 72 (1977): 107-124.
Bonvicino et al. 2010	Bonvicino CR, Oliveira J, Gentile R. 2010. A New Species Of Calomys (Rodentia: Sigmodontinae) From Eastern Brazil. Zootaxa. 1: 19?25.
Branch 1997	Branch, William R. "A new adder (Bitis; Viperidae) from the Western Cape Province, South Africa." African Zoology 32, no. 2 (1997).
Branch 1999	Branch, W. R. "Dwarf adders of the Bitis cornuta-inornata complex (Serpentes: Viperidae) in southern Africa." Kaupia 8 (1999): 39-63.
Branch et all. 1997	Branch, W. R., R. Shine, P. S. Harlow, and J. K. Webb. "Sexual dimorphism, diet and aspects of reproduction of the western keeled snake, Pythonodipsas carinata (Serpentes: Colubridae)." African Journal of Herpetology 46, no. 2 (1997): 89-97.
Braz 2014	Braz, Henrique B., Karina N. Kasperoviczus, and Selma Maria Almeida-Santos. "Reproductive ecology and diet of the fossorial snake Phalotris lativittatus in the Brazilian Cerrado." The Herpetological Journal 24, no. 1 (2014): 49-57.
Brennan et al. 2012	Brennan, Karl EC, et al. "Redescription of the western desert taipan, Oxyuranus temporalis (Serpentes: Elapidae), with notes on its distribution, diet and genetic variation." Australian journal of zoology 59.4 (2012): 227-235.
Brito & Rebelo 2003	Brito, J. C., and R. Rebelo. "Differential growth and mortality affect sexual size dimorphism in Vipera latastei." Copeia 2003, no. 4 (2003): 865-871.
Broadley & Bates 2009	Broadley, Donald G., and Michael F. Bates. "New range extensions for Dasypeltis atra Sternfeld in Tanzania (Serpentes: Colubridae), with a review of the distribution of colour phases." (2009): 50-55.
Brooks et al. 2009	Brooks, Sharon E., Edward H. Allison, Jennifer A. Gill, and John D. Reynolds. "Reproductive and trophic ecology of an assemblage of aquatic and semi-aquatic snakes in Tonle Sap, Cambodia." Copeia 2009, no. 1 (2009): 7-20.
Burbrink & Futterman 2019	Burbrink, Frank T., and India Futterman. "Female?biased gape and body?size dimorphism in the New World watersnakes (tribe: Thamnophiini) oppose predictions from Rensch's rule." Ecology and evolution 9.17 (2019): 9624-9633.
Butler 1993	Butler, Joseph A. "Seasonal reproduction in the African olive grass snake, Psammophis phillipsi (Serpentes: Colubridae)." Journal of Herpetology (1993): 144-148.
Cadle & Myers 2003	Cadle, John E., and Charles W. Myers. "Systematics of snakes referred to Dipsas variegata in Panama and western South America, with revalidation of two species and notes on defensive behaviors in the Dipsadini (Colubridae)." American Museum Novitates 2003, no. 3409 (2003): 1-47.
Cadle 2014	Cadle, John E. "Natural history and taxonomic notes on Liopholidophis grandidieri mocquard, an upland rain forest snake from Madagascar (Serpentes: Lamprophiidae: Pseudoxyrhophiinae)." Herpetological Conservation and Biology 9, no. 2 (2014): 406-416.
Cadle et al. 2009	Cadle, John E., Sergio de Freitas, Norman D. Penny, Phillip A. Adams, Vanessa A. Gonzales, Gerardo G. Casta?eda, Brian Tsukimura et al. "Sexual dimorphism and reproductive biology in the Malagasy snake genus Liopholidophis (Lamprophiidae: Pseudoxyrhophiinae)." Proceedings of the California Academy of Sciences 60, no. 15 (2009): 461.
Cai et al. 2020	Cai, Bo, et al. "New Record of a Genus and Species of Odd-Scaled Snake (Serpentes: Xenodermidae) from China." Russian Journal of Herpetology 27.6 (2020): 348-352.
Cairns et al. 2019	Cairns, Nicholas A., Pamela L. Rutherford, and Drew J. Hoysak. "Morphology, reproduction, habitat use, and hibernation of Red-bellied Snake (Storeria occipitomaculata) near its northern range limit." The Canadian Field-Naturalist 132, no. 2 (2019): 150-162.
Campbell et al. 2004	Campbell, Jonathan A., William W. Lamar, and Edmund D. Brodie. The venomous reptiles of the western hemisphere. Vol. 1, no. 2. Ithaca [NY]: Comstock Pub. Associates, 2004.
Carbajal Marquez et al. 2019	Carbajal Márquez, Rub?n Alonso, Christian M. Garc­a Balderas, Tania Ram­rez Valverde, J. Rogelio Cede?o Vÿzquez, and Nidia Gabriela Blanco Campos. "New prey items in the diet of snakes from the Yucatÿn Peninsula, Mexico." Cuadernos de Herpetolog­a 33 (2019). ; K?hler, G., J. R. Cede?o-Vÿzquez, M. Spaeth, and P. M. Beutelspacher-Garc­a. "The Chetumal Snake Census: generating biological data from r…
Carbajal Marquez et al. 2020	CARBAJAL-MÁRQUEZ, RUBN ALONSO, J. ROGELIO CEDEO-V?ZQUEZ, Marcio Martins, and Gunther Koehler. "LIFE HISTORY, ACTIVITY PATTERN, AND MORPHOLOGY OF CROTALUS TZABCAN KLAUBER, 1952 (SERPENTES: VIPERIDAE)." 2020. Herpetological Conservation and Biology 15, no. 1: 228-237.
Carrasco et al. 2016	Carrasco, Paola A., Pablo J. Venegas, and Jorge H. Valencia. "First confirmed records of the endangered Andean pitviper Bothrops lojanus Parker, 1930 (Viperidae: Crotalinae) from Peru." Herpetology Notes 9 (2016): 297-301.
Castaneda-Gonzalez et al. 2011	Castaneda-Gonzalez, Oliva, Javier Manjarrez, Irene Goyenechea, and Victor Fajardo. "Ecology of a population of the earthsnake Conopsis biserialis in the Mexican Transvolcanic Axis." Herpetological Conservation and Biology 6, no. 3 (2011): 364-371.
Cattaneo 2020	Cattaneo, Augusto. (2020). Macrovipera Schweizeri (WERNER, 1935): comparison of the populations of Milos and Sifnos Islands (SW Cyclades) (Serpentes Viperidae). 10.5281/zenodo.4095082.
Cobb 2004	Cobb, Vincent A. "Diet and prey size of the flathead snake, Tantilla gracilis." Copeia 2004, no. 2 (2004): 397-402.
Coelho et al. 2019	Coelho, Rafael Damasceno Fernandes, Raul Fernandes Dantas Sales, and Leonardo Barros Ribeiro. "Sexual dimorphism, diet, and notes on reproduction in Oxyrhopus trigeminus (Serpentes: Colubridae) in the semiarid Caatinga of northeastern Brazil." Phyllomedusa: Journal of Herpetology 18, no. 1 (2019): 89-96.
Cottone & Bauer 2009a	Cottone, A. M., and A. M. Bauer. "Notes on sexual size dimorphism and reproduction in the Asian Sand Snake, Psammophis condanarus (Psammophiidae)." Hamadryad 34 (2009): 181-184.
Cottone & Bauer 2009b	Cottone, Amanda M., and Aaron M. Bauer. "Ecological notes on two sympatric Psammophis species from East Africa." African Journal of Herpetology 58, no. 2 (2009): 126-130.
Cottone & Bauer 2009b	Cottone, Amanda M., and Aaron M. Bauer. "Ecological notes on two sympatric Psammophis species from East Africa." African Journal of Herpetology 58.2 (2009): 126-130.
Cottone & Bauer 2010	Cottone, Amanda M., and Aaron M. Bauer. "Sexual dimorphism, diet, reproduction, and their geographic variation in sympatric psammophiids, Psammophis crucifer and Psammophylax rhombeatus rhombeatus, from southern Africa." Copeia 2010, no. 4 (2010): 578-590.
Cottone & Bauer 2013	Cottone, Amanda M., and Aaron M. Bauer. "The vernal spatial ecology and mating behaviors of the rhombic skaapsteker, Psammophylax rhombeatus rhombeatus (Serpentes: Psammophiidae), from the Western Cape, South Africa." Copeia 2013, no. 2 (2013): 194-200.
Creer et al. 2002	Creer, Simon, Wen-Hao Chou, Anita Malhotra, and Roger S. Thorpe. "Offshore insular variation in the diet of the Taiwanese bamboo viper Trimeresurus stejnegeri (Schmidt)." Zoological science 19, no. 8 (2002): 907-913.
Cunha & Nascimento 1983	Cunha, Osvaldo Rodrigues da, and Francisco Paiva do Nascimento. "Of?dios da Amaz?nia XX?As esp?cies de Atractus Wagler, 1828, na Amaz?nia Oriental e Maranh?o.(Ophidia, Colubridae)." Boletim do Museu Paraense Em?lio Goeldi. Nova s?rie Zoologia (1983).
Cunha & Nascimento 1984	Cunha, Osvaldo Rodrigues da, and Francisco Paiva do Nascimento. "Of?dios da Amaz?nia XXI-Atractus zidoki no leste do Par˜ e notas sobre A. alphosehogei e A. schach.(Ophidia, Colubridae)." (1984).
Curcio et al. 2012	Curcio, Felipe Franco; Pedro M. Sales Nunes, Ant?nio Jorge Suzart Argolo, Gabriel Skuk, and Miguel Trefaut Rodrigues 2012. Taxonomy of the South American Dwarf Boas of the Genus Tropidophis Bibron, 1840, With the Description of Two New Species from the Atlantic Forest (Serpentes: Tropidophiidae). Herpetological Monographs 26 (1): 80-121.
da Costa-Prudente et al. 2014	da Costa-Prudente, Ana L?cia, A. Costa-Menks, Fernanda Magalh?es da Silva, and Gleomar Fabiano Maschio. "Diet and reproduction of the Western Indigo Snake Drymarchon corais (Serpentes: Colubridae) from the Brazilian Amazon." Herpetological Notes 7 (2014): 99-108.
da Silva et al. 1999	da Silva Jr, Nelson Jorge, and Jack W. Sites Jr. "Revision of the Micrurus frontalis complex (Serpentes: Elapidae)." Herpetological Monographs (1999): 142-194.
David et al. 2001	David, Patrick, Ashok Captain, and Bharat B. Bhatt. "On the occurrence of Trimeresurus medoensis Djao in Djao & Jiang, 1977 (Serpentes, Viperidae, Crotalinae) in India, with a redescription of this species and notes on its biology." HAMADRYAD-MADRAS- 26 (2001): 210-226.
de Mesquita 2010	de Mesquita, Paulo Cesar Mattos Dourado. "Dimorfismo sexual na ?cobra-cip?? Oxybelis aeneus (Serpentes, Colubridae) no estado do Cear˜, Brasil." Biotemas 23, no. 4 (2010): 65-69.
de Mesquita et al. 2011	de Mesquita, Paulo Cesar Mattos Dourado, Diva Maria Borges-Nojosa, Daniel Cunha Passos, and Holanda Bezerra. "Ecology of Philodryas nattereri in the Brazilian semi-arid region." The Herpetological Journal 21, no. 3 (2011): 193-198.
de Mesquita et al. 2013	Dourado de Mesquita, Paulo Cesar Mattos, George Lucas S˜-Polidoro, and Sonia Zanini Cechin. "Reproductive biology of Philodryas olfersii (Serpentes, Dipsadidae) in a subtropical region of Brazil." The Herpetological Journal 23, no. 1 (2013): 39-44.
de Sousa et al. 2014	de Sousa, Kellen RM, Ana L?cia C. Prudente, and Gleomar F. Maschio. "Reproduction and diet of Imantodes cenchoa (Dipsadidae: Dipsadinae) from the Brazilian Amazon." Zoologia (Curitiba) 31, no. 1 (2014): 8-19.
Deepak et al. 2019	Deepak, V., et al. "A new species of Ahaetulla Link, 1807 (Serpentes: Colubridae: Ahaetullinae) from India." Journal of Natural History 53.9-10 (2019): 497-516.
Dixon 1987	Dixon, JR 1987. Taxonomy and geographic variation of?Liophis typhlus?and related "green" species of South America (Serpentes: Colubridae).?Annals of Carnegie Museum 56 (8): 173-191.
Dowler et al. 2000	Dowler RC, Carroll DS, Edwards CW. 2000. Rediscovery of rodents (Genus Nesoryzomys) considered extinct in the Gal?pagos Islands. Oryx. 34: 109-118.
Downs 1967	Downs, Floyd Leslie. "Intrageneric relationships among colubrid snakes of the genus Geophis Wagler." (1967).
Duellman 1978	Duellman, WE 1978. The biology of an equatorial herpetofauna in Amazonian Ecuador.?Miscellaneous Publications of the University of Kansas 65: 1-352.?Pdf
Eisenberg & Redford 1989	Eisenberg JF, Redford KH. 1989. Mammals of the Neotropics, Volume 2: The Southern Cone: Chile, Argentina, Uruguay, Paraguay. University of Chicago Press, Chicago. 445 pp.
Eniang et al. 2013	Eniang, Edem A., Godfrey C. Akani, Lorenzo Rugiero, Leonardo Vignoli, and Luca Luiselli. "Ecological data of Nigerian Crotaphopeltis hotamboeia (Colubridae) populations." The Herpetological Journal 23, no. 1 (2013): 5-9.
Eskandarzadeh et al. 2018	Eskandarzadeh, Naeimeh, Nasrullah Rastegar-Pouyani, Eskandar Rastegar-Pouyani, Fatemeh Todehdehghan, and Mahdi Rajabizadeh. "Sexual Dimorphism in the Javelin Sand Boa, Eryx jaculus (Linnaeus, 1758)(Serpentes: Erycidae), from Western Iran." Current herpetology 37, no. 1 (2018): 88-92.
Fearn et al. 2005	Fearn, S., L. Schwarzkopf, and R. Shine. "Giant snakes in tropical forests: a field study of the Australian scrub python, Morelia kinghorni." Wildlife Research 32, no. 2 (2005): 193-201.
Feldman & Hoyer 2010	Feldman, Chris R., and Richard F. Hoyer. "A new species of snake in the genus Contia (Squamata: Colubridae) from California and Oregon." Copeia 2010, no. 2 (2010): 254-267.
Filippakopoulou et al. 2014	Filippakopoulou, Aikaterini, Xavier Santos, M?nica Feriche, Juan M. Pleguezuelos, and Gustavo A. Llorente. "Effect of prey availability on growth-rate trajectories of an aquatic predator, the viperine snake Natrix maura." Basic and Applied Herpetology 28 (2014): 35-50.
FitzSimons 1962	FitzSimons, Vivian Frederick M. "Snakes of Southern Africa." Snakes of Southern Africa. (1962).
Flanney 1995	Flannery T. (1995). Mammals of New Guinea, revised and updated edition. Cornell university press.
Forsyth 1985	Forsyth A. (1985). Mammals of the Canadian wild. Camden house publishing, Canada.
Fowler et al. 1995	FOWLER, Ian R., and Maria da Gra?a SALOM?O. "Six Species of the Neotropical Colubrid Snakes Philodryas." Studies on Neotropical Fauna and Environment 29: 149-157 (1995).
Francesco et al. 2000	FRANCESCO, M. ANGELICI, LUCA LUISELLI, A. INYANG MERCY, CYNTHIA EFFAH, and LUCA LUISELLI. "Analysis of activity patterns and habitat use of radiotracked African burrowing pythons, Calabaria reinhardtii." Israel Journal of Zoology 46, no. 2 (2000): 131-141.
Franco et al. 2006	Franco, Francisco Lu¡s, Luiz Arthur de Carvalho Cintra, and Thales de Lema. "A new species of Calamodontophis Amaral, 1963 (Serpentes, Colubridae, Xenodontinae) from southern Brazil." South American Journal of Herpetology 1.3 (2006): 218-226.
Franco et al. 2017	Franco, Francisco L., Vivian C. Trevine, Giovanna G. Montingelli, and Hussam Zaher. "A new species of Thamnodynastes from the open areas of central and northeastern Brazil (Serpentes: Dipsadidae: Tachymenini)." Salamandra 53, no. 3 (2017): 339-350.
Frank et al. 2018	Frank, Krisztiÿn & Dudÿs, Gy?rgy. (2018). Body size and seasonal condition of Caspian Whip Snakes, Dolichophis caspius (Gmelin, 1789), in southwestern hungary. Herpetozoa. 30.
Franzen et al. 2009	Franzen, Michael, et al. "A new black-bellied snake (Pseudoxyrhophiinae: Liophidium) from western Madagascar, with notes on the genus Pararhadinaea." Amphibia-Reptilia 30.2 (2009): 173-183.
Frynta et al. 2016	Frynta, Daniel, Tereza Vejvodov?, and Olga ?imkov?. "Sex allocation and secondary sex ratio in Cuban boa (Chilabothrus angulifer): mother?s body size affects the ratio between sons and daughters." The Science of Nature 103, no. 5-6 (2016): 48.
Furtado et al. 2006	Furtado, M. F. D., Silvia Regina Travaglia-Cardoso, and Marisa Maria Teixeira da Rocha. "Sexual dimorphism in venom of Bothrops jararaca (Serpentes: Viperidae)." Toxicon 48, no. 4 (2006): 401-410.
Gaiarsa et al. 2013	Gaiarsa, MP, Alencar, LRV and Martins, M. 2013. Natural history of Pseudoboine snakes.?Pap?is Avulsos de Zoologia 53 (19): 261-283.
Galan-Acedo et al. 2019	Galán-Acedo, Carmen, V?ctor Arroyo-Rodr?guez, Ellen Andresen, and Ricard Arasa-Gisbert. "Ecological traits of the world?s primates." Scientific Data 6, no. 1 (2019): 1-5.
Gillet et al. 2017	Gillett, Amber K., Richard Ploeg, Mark Flint, and Paul C. Mills. "Postmortem examination of Australian sea snakes (Hydrophiinae): Anatomy and common pathologic conditions." Journal of Veterinary Diagnostic Investigation 29, no. 5 (2017): 593-611.
Glaw et al. 2005	Glaw, F., M. Franzen, and M. Vences. "A new species of colubrid snake (Liopholidophis) from northern Madagascar." Salamandra 41 (2005).
Glaw et al. 2007	Glaw, Frank, Zolt˜n T. Nagy, Michael Franzen, and Miguel Vences. "Molecular phylogeny and systematics of the pseudoxyrhophiine snake genus Liopholidophis (Reptilia, Colubridae): evolution of its exceptional sexual dimorphism and descriptions of new taxa." Zoologica Scripta 36, no. 4 (2007): 291-300.
Glaw et al. 2009	Glaw, Frank, et al. "Phylogenetic relationships of a new species of pseudoxyrhophiine snake (Reptilia: Lamprophiidae: Thamnosophis) suggest a biogeographical link between western and northern Madagascar." Organisms Diversity & Evolution 9.1 (2009): 13-22.
Gloyd 1990	Gloyd, Howard K. "A Snakes of the Agkistrodon Complex; A Monographic Review." Contributions to herpetology (1990).
Goiran et al. 2013	Goiran, C., S. Dubey, and R. Shine. "Effects of season, sex and body size on the feeding ecology of turtle-headed sea snakes (Emydocephalus annulatus) on IndoPacific inshore coral reefs." Coral Reefs 32, no. 2 (2013): 527-538.
Goldberg 1997a	Goldberg, Stephen R. "Reproduction in the western coral snake, Micruroides euryxanthus (Elapidae), from Arizona and Sonora, Mexico." The Great Basin Naturalist 57, no. 4 (1997): 363-365.
Goldberg 1997b	Goldberg, Stephen R. "Reproduction in the western shovelnose snake, Chionactis occipitalis (Colubridae), from California." The Great Basin Naturalist 57, no. 1 (1997): 85-87.
Goldberg 2002	Goldberg, S. R. "Reproduction in the Arizona black rattlesnake, Crotalus viridis cerberus (Viperidae)." Herpetological Natural History 9 (2002): 75-78.
Goldberg 2004	Goldberg, Stephen R. "Reproductive cycle of Smith's black-headed snake, Tantilla hobartsmithi (Serpentes: Colubridae), in Arizona." Western North American Naturalist 64, no. 1 (2004): 141-143.
Goldberg 2010	GOLDBERG, Stephen R. "REPTILIA: SQUAMATA: SERPENTES ELAPIDAE Dendroaspis jamesoni Traill 1843 Jameson?s Mamba REPRODUCTION." African Herp News: 27. (2010)
Gomes & Marques 2012	Gomes, Cristian Alexandro, and Otavio AV Marques. "Food habits, reproductive biology, and seasonal activity of the dipsadid snake, Echinanthera undulata (Wied, 1824), from the atlantic forest in southeastern Brazil." South American Journal of Herpetology 7, no. 3 (2012): 233-240.
Gonzalez-Voyer et al. 2022	Gonzalez-Voyer, A., Thomas, G.H., Liker, A., Krüger, O., Komdeur, J. & Székely, T. (2022). Sex roles in birds: Phylogenetic analyses of the influence of climate, life histories and social environment. Ecol. Lett., 25, 647-660.
Gower et al. 2016	Gower, David J., Varad Giri, Ashok Captain, and M. A. R. K. Wilkinson. "A reassessment of Melanophidium Gnther, 1864 (Squamata: Serpentes: Uropeltidae) from the Western Ghats of peninsular India, with the description of a new species." Zootaxa 4085, no. 4 (2016): 481-503.
Greenbaum et al. 2015	Greenbaum, Eli, et al. "A phylogeny of Central African Boaedon (Serpentes: Lamprophiidae), with the description of a new cryptic species from the Albertine Rift." African Journal of Herpetology 64.1 (2015): 18-38.
Hayssen 2008	Hayssen, Virginia. "Patterns of body and tail length and body mass in Sciuridae." Journal of Mammalogy 89, no. 4 (2008): 852-873.
Heaney & Tabaranza 2006	Heaney LR, Tabaranza BR. 2006. A New Species of Forest Mouse, Genus Apomys (Mammalia: Rodentia: Muridae), from Camiguin Island, Philippines. Fieldiana Zoology. 2006: 14?27.
Heaney et al. 1999	Heaney LR, Balete DS, Rickart EA, Utzurrum RCB, Gonzales PC. 1999. Mammalian Diversity on Mount Isarog, a Threatened Center of Endemism on Southern Luzon Island, Philippines. Fieldiana Zoology 95: 1-62.
Hedges 2002	Hedges, S.B. 2002. Morphological variation and the definition of species in the snake genus Tropidophis (Serpentes, Tropidophiidae). Bull. nat. Hist. Mus. London (Zool.) 68 (2): 83-90 -
Hill 1941	Hill J, Carter T. 1941. The mammals of Angola, Africa. Bulletin of the American Museum of Natural History. 78(1): 1-232. url: http://hdl.handle.net/2246/982/.
Hoogmoed 1980	Hoogmoed, Marinus S. "Notes on the herpetofauna of Surinam: VII. Revision of the genus Atracus in Surinam, with the resurrection of two species (Colubridae, Reptilia)." Zoologische Verhandelingen 175, no. 1 (1980): 3-47.
How & Shine 1999	How, Richard A., and Richard Shine. "Ecological traits and conservation biology of five fossorial ?sand-swimming?snake species (Simoselaps: Elapidae) in south-western Australia." Journal of Zoology 249, no. 3 (1999): 269-282.
Hoyer & Stuart 2000	Hoyer, Richard F., and Glenn R. Stewart. "Biology of the rubber boa (Charina bottae), with emphasis on C. b. umbratica. Part I: capture, size, sexual dimorphism, and reproduction." Journal of Herpetology (2000): 348-354.
Huang 1997	HUANG, WENSAN. "Sexual size dimorphism in seven species of colubrid snakes in Taiwan." Bulletin of the National Museum of Natural Science 9 (1997): 107.
Hyett & Shaw 1981	Hyett J. & Shaw N. (1981). Australian mammals, a field guide for the New South Wales, South Australia, Victoria & Tasmania. Nelson Thomas, Australia.
Ineich et al. 2006	Ineich, Ivan, Xavier Bonnet, Richard Shine, T. Shine, Fran?ois Brischoux, M. Lebreton, and L. Chirio. "What, if anything, is a ?typical?viper? Biological attributes of basal viperid snakes (genus Causus Wagler, 1830)." Biological Journal of the Linnean Society 89, no. 4 (2006): 575-588.
Inger 1990	Inger, Robert F. "Report on a collection of amphibians and reptiles from Sichuan, China." Fieldiana Zool New Ser 58 (1990): 1-24.
Jestrzemski & Kuzyakova 2018	Jestrzemski, Daniel, and Irina Kuzyakova. "Morphometric characteristics and seasonal proximity to water of the Cypriot bluntnosed viper Macrovipera lebetina lebetina (Linnaeus, 1758)." Journal of Venomous Animals and Toxins including Tropical Diseases 24 (2018).
Ji et al. 1997	Ji, Xiang, Yue-Ying Xie, Ping-Yue Sun, and Xiang-Zhong Zheng. "Sexual dimorphism and female reproduction in a viviparous snake, Elaphe rufodorsata." Journal of Herpetology 31, no. 3 (1997): 420-422.
Jones et al. 2009	Jones, K.E, Bielby, J., Cardillo, M., Fritz, S.A., O’Dell, J., Orme, D.C. et al. PanTHERIA: a species-level database of life history, ecology, and geography of extant and recently extinct mammals. Ecology, 90, 2648.
Kahrl et al. 2016	Kahrl, Ariel F., Christian L. Cox, and Robert M. Cox. "Correlated evolution between targets of pre?and postcopulatory sexual selection across squamate reptiles." Ecology and evolution 6, no. 18 (2016): 6452-6459.
Karns et al. 2002	Karns, Daryl R., Harold K. Voris, and Thomas G. Goodwin. "Ecology of Oriental-Australian rear-fanged water snakes (Colubridae: Homalopsinae) in the Pasir Ris Park mangrove forest, Singapore." Raffles Bulletin of Zoology 50, no. 2 (2002): 487-498.
Karns et al. 2010	KARNS, DARYL R., JOHN C. MURPHY, and HAROLD K. VORIS. "Semi-aquatic snake communities of the central plain region of Thailand." Tropical Natural History 10, no. 1 (2010): 1-25.
Kawashita-Ribeiro et al. 2013	Kawashita-Ribeiro, R. A., ?vila, R. W., & Morais, D. H. (2013). A New Snake of the GenusHelicopsWagler, 1830 (Dipsadidae, Xenodontinae) from Brazil. Herpetologica, 69(1), 80?90. doi:10.1655/herpetologica-d-12-00013?
Keogh & Smith 1996	Keogh, J. Sott, and Sarah A. Smith. "Taxonomy and natural history of the Australian bandy?bandy snakes (Elapidae: Vermicella) with a description of two new species." Journal of Zoology 240, no. 4 (1996): 677-701.
Keogh et al. 2000	Keogh, J. Scott, William R. Branch, and Richard Shine. "Feeding ecology, reproduction and sexual dimorphism in the colubrid snake Crotaphopeltis hotamboeia in southern Africa." African Journal of Herpetology 49, no. 2 (2000): 129-137.
Kim et al. 2016	Kim, Byoung Soo, Min-Ho Chang, and Hong Shik Oh. "Growth Pattern of Red-tongued Viper Snake (Gloydius ussuriensis) Inhabiting Gapado, Jeju Island." Journal of Environmental Impact Assessment 25, no. 6 (2016): 477-486.
King 1989	KING, RICHARD B. "Sexual dimorphism in snake tail length: sexual selection, natural selection, or morphological constraint?." Biological Journal of the Linnean Society 38, no. 2 (1989): 133-154
Kingdon et al. 2013	Kingdon J, Happold D, Butynski T, Hoffmann M, Happold M, Kalina J. 2013. Mammals of Africa. Bloomsbury Publishing. 3500 pp.
Kizirian et al. 2003	Kizirian, David, Nguyen Quang Truong, April Eriksson, and Neil Vora. "Taxonomic status of Xenopeltis hainanensis jidamingae Zhao." Journal of Herpetology (2003): 438-440. ; Smith, M. A. "Fauna of British India, including Ceylon and Burma. Vol-III Serpentes." (1943).
Kofron 1988	Kofron, Christopher P. "Systematics of Neotropical gastropod-eating snakes: the sartorii group of the genus Sibon." Amphibia-Reptilia 9, no. 2 (1988): 145-168.
Kohler et al. 2016	Köhler, G., J. R. Cede?o-Vÿzquez, M. Spaeth, and P. M. Beutelspacher-Garc­a. "The Chetumal Snake Census: generating biological data from road-killed snakes. Part 3." Leptodeira frenata, Ninia sebae (2016): 930-947.
Kojima & Mori 2015	Kojima, Yosuke, and Akira Mori. "Active foraging for toxic prey during gestation in a snake with maternal provisioning of sequestered chemical defences." Proceedings of the Royal Society B: Biological Sciences 282, no. 1798 (2015): 20142137.
Krysko 2003	Krysko, Kenneth L. "Reproduction in the Madagascar leaf?nosed snake, langaha madagascariensis (Serpentes: Colubridae: Pseudoxyrhophiinae)." African Journal of Herpetology 52.1 (2003): 61-68.
Krystufek & Vohralik 2012	Krystufek B, Vohralík V. 2012. Taxonomic revision of the Palaearctic rodents (Rodentia). Sciuridae: Xerinae 1 (Eutamias and Spermophilus). Lynx, n. s. (Praha). 43: 17?111.
Krystufek & Vohralik 2013	Krystufek B, Vohralík V. 2013. Taxonomic revision of the Palaearctic rodents (Rodentia). Part 2. Sciuridae: Urocitellus, Marmota and Sciurotamias. Lynx, n. s. (Praha). 44: 27-138.
Kucharzewski et al. 2014	Kucharzewski, Christoph, et al. "A taxonomic mystery for more than 150 years: Identity, systematic position and Malagasy origin of the snake Elapotinus picteti Jan, 1862, and synonymy of Exallodontophis Cadle, 1999 (Serpentes: Lamprophiidae)." Zootaxa 3852.2 (2014): 179-202.
Kushkin & Zinenko 2006	Kukuskin, Oleg V., and Oleksandr I. Zinenko. "Morphological peculiarities and their possible bearing on the taxonomic status of the Crimean montane populations of the Steppe Viper, Vipera renardi (Christoph, 1861)." Proceedings of the 13th Congress of the Societas Europaea Herpetologica. pp. Vol. 61. 2006.
Kushkin et al. 2012	Kukushkin, Oleg, et al. "Additions to the distribution of Vipera eriwanensis (Serpentes: Viperidae) in Transcaucasia, with comments on the identity of vipers in northeastern Azerbaijan." Herpetol. Notes 5 (2012): 423-427.
Lamar & Sasa 2003	Lamar, William W., and Mahmood Sasa. "A new species of hognose pitviper, genus Porthidium, from the southwestern Pacific of Costa Rica (Serpentes: Viperidae)." Revista de biolog?a tropical 51, no. 3-4 (2003): 797-804.
Law 2019	Law, Chris J. "Solitary meat-eaters: solitary, carnivorous carnivorans exhibit the highest degree of sexual size dimorphism." Scientific reports 9, no. 1 (2019): 1-10.
Leao et al. 2014	Leão, Suelem Muniz, et al. "Natural history of Bothrops itapetiningae Boulenger, 1907 (Serpentes: Viperidae: Crotalinae), an endemic species of the Brazilian Cerrado." Journal of Herpetology 48.3 (2014): 324-331.
Lee et al. 2011	Lee, Heon-Joo, Jung-Hyun Lee, and Daesik Park. "Habitat use and movement patterns of the viviparous aquatic snake, Oocatochus rufodorsatus, from Northeast Asia." Zoological Science 28, no. 8 (2011): 593-599.
Leo & Supriatna 2020	Leo, S., and J. Supriatna. "Morphological variation of Ahaetulla prasina (Boie, 1827)(Squamata: Colubridae) in Indonesia, with an expanded description of the species." IOP Conference Series: Earth and Environmental Science. Vol. 481. No. 1. IOP Publishing, 2020.
Leviton 1963	Leviton, A.E. 1963. Contribution to a review of Philippine snakes, I. The snakes of the genus Oligodon. Philippine Journal of Science 91:459-484.
Leviton 1964a	Leviton, A.E. 1964. Contributions to a review of Philippine snakes, III. The genera Maticora and Calliophis. Philippine Journal of Science 92:523-550.
Leviton 1964b	Leviton, A.E. 1964. Contributions to a review of Philippine snakes, IV. The genera Chrysopelea and Dryophiops. Philippine Journal of Science 93:131-145
Leviton 1964c	Leviton, A.E. 1964. Contributions to a review of Philippine snakes, V. The snakes of the genus Trimeresurus. Philippine Journal of Science 93:251-276.
Leviton 1965	Leviton, A.E. 1965. Contributions to a review of Philippine snakes, VIII. The snakes of the genus Lycodon H. Boie. Philippine Journal of Science 94:117-140.
Leviton 1979	Leviton, A.E. 1979. Contributions to a review of Philippine snakes, XIII. The snakes of the genus Elaphe. Philippine Journal of Science 106:99-128.
Leviton et al. 2003	Leviton, Alan E., et al. "The dangerously venomous snakes of Myanmar. Illustrated key and checklist." Proceedings of the California Academy of Sciences (2003).
Lewis et al. 2013	Lewis, Todd R., Rowland K. Griffin, Paul BC Grant, Alex Figueroa, Julie M. Ray, Kirsty E. Graham, and Gabriel David. "Morphology and ecology of Sibon snakes (Squamata: Dipsadidae) from two forests in Central America." Phyllomedusa: Journal of Herpetology 12, no. 1 (2013): 47-55.
Li et al. 2010	Li, Cao, Qin Liu, and Peng Guo. "Expanded description of a Chinese endemic snake Opisthotropis cheni (Serpentes: Colubridae: Natricinae)." Asian Herpetological Research 1, no. 1 (2010): 57-60.
Liang et al. 2021	Liang, T., Meiri, S. & Shi, L. (2021). Sexual size dimorphism in lizards: Rensch’s rule, reproductive mode, clutch size, and line fitting method effects. Integr. Zool., https://doi.org/10.1111/1749-4877.12569.
Lobo et al. 2004	Lobo, Aaron, Bivash Pandav, and Karthikeyan Vasudevan. "Weight-length relationships in two species of marine snakes along the coast of Goa, Western India." Hamadryad 29 (2004): 89-93.
Loebens et al. 2018	Loebens, Luiza, Claudio Augusto Rojas, Selma Maria Almeida?Santos, and Sonia Zanini Cechin. "Reproductive biology of Philodryas patagoniensis (Snakes: Dipsadidae) in south Brazil: Female reproductive cycle." Acta Zoologica 99, no. 2 (2018): 105-114.
Loebens et al. 2019	Loebens, Luiza, Carla Deonisia Hendges, Selma Maria Almeida-Santos, and Sonia Zanini Cechin. "Morphological variation and sexual dimorphism in two sympatric dipsadine snakes from Southern Brazil." Zoologischer Anzeiger 280 (2019): 42-51.
Loebens et al. 2020	Loebens, Luiza, Selma Maria Almeida-Santos, and Sonia Zanini Cechin. "Reproductive biology of the Sword Snake Tomodon dorsatus (Serpentes: Dipsadidae) in South Brazil: comparisons within the tribe Tachymenini." Amphibia-Reptilia 1, no. aop (2020): 1-15.
Loebmann 2009	Loebmann, Daniel. "Reptilia, Squamata, Serpentes, Viperidae, Bothrops lutzi: distribution extension, geographic distribution map." Check List 5.3 (2009): 373-375.
Lopez-Calderon et al. 2017	López-Calderón, Cosme, M?nica Feriche, Esmeralda Alaminos, and Juan M. Pleguezuelos. "Loss of largest and oldest individuals of the Montpellier snake correlates with recent warming in the southeastern Iberian Peninsula." Current zoology 63, no. 6 (2017): 607-613.
Loredo et al. 2013	Loredo, Ariel I., et al. "Cryptic speciation within Asthenodipsas vertebralis (Boulenger, 1900)(Squamata: Pareatidae), the description of a new species from Peninsular Malaysia, and the resurrection of A. tropidonotus (Lidth de Jude, 1923) from Sumatra: an integrative taxonomic analysis." Zootaxa 3664.4 (2013): 505-524.
Luiselli & Akani 2002	Luiselli, Luca, and Godfrey C. Akani. "Is thermoregulation really unimportant for tropical reptiles? Comparative study of four sympatric snake species from Africa." Acta Oecologica 23, no. 2 (2002): 59-68.
Luiselli & Akani 2003	Luiselli, Luca, and Godfrey C. Akani. "Diet of sympatric Gaboon Vipers (Bitis gabonica) and Nose?horned Vipers (Bitis nasicornis) in southern Nigeria." African Journal of Herpetology 52.2 (2003): 101-106.
Luiselli & Angelici 1998	Luiselli, Luca, and Francesco Maria Angelici. "Sexual size dimorphism and natural history traits are correlated with intersexual dietary divergence in royal pythons (Python regius) from the rainforests of southeastern Nigeria." Italian Journal of Zoology 65, no. 2 (1998): 183-185.
Luiselli et al. 2000	Luiselli, Luca, Godfrey C. Akani, and Francesco M. Angelici. "ARBOREAL HABITS AND VIPER BIOLOGY IN THE AFRICANRAINFOREST: THE ECOLOGY OF ATHERIS SQUAMIGER." Israel Journal of Ecology and Evolution 46, no. 4 (2000): 273-286.
Luiselli et al. 2002	Luiselli, L., C. Effah, F. M. Angelici, E. Odegbune, M. A. Inyang, G. C. Akani, and E. Politano. "FEMALE BREEDING FREQUENCY, CLUTCH SIZE AND DIETARY HABITS OF A NIGERIAN POPULATION OF CALABAR GROUND PYTHON, CALABARIA." Herpetological journal 12 (2002): 127-129.
Luiselli et al. 2012	Luiselli, Luca, Massimo Capula, Lorenzo Rugiero, Daniele Salvi, and Godfrey C. Akani. "Does interspecific competition with a stronger competitor explain the rarity of an endangered snake on a Mediterranean island?." Ecological research 27, no. 3 (2012): 649-655.
Luiselli et al. 2015	Luiselli, Luca, Fabio Petrozzi, Konrad Mebert, Marco AL Zuffi, and Giovanni Amori. "Resource partitioning and dwarfism patterns between sympatric snakes in a micro-insular Mediterranean environment." Ecological Research 30, no. 3 (2015): 527-535.
Maddock et al. 2015	Maddock, Simon T., et al. "A new species of death adder (Acanthophis: Serpentes: Elapidae) from north-western Australia." Zootaxa 4007.3 (2015): 301-326.
Maduwage et al. 2009	Maduwage, Kalana, et al. "A taxonomic revision of the South Asian hump-nosed pit vipers (Squamata: Viperidae: Hypnale)." Zootaxa 2232.1 (2009): 1-28.
Malhotra & Thorpe 2004	Malhotra, Anita, and Roger S. Thorpe. "Reassessment of the validity and diagnosis of the pitviper Trimeresurus venustus Vogel, 1991." Herpetological Journal 14, no. 1 (2004): 21-34.
Malhotra et al. 2004	Malhotra, Anita, Roger S. Thorpe, and Bryan L. Stuart. "A morphometric analysis of Trimeresurus vogeli (David, Vidal and Pauwels, 2001), with new data on diagnostic characteristics, distribution and natural history." Herpetological journal 14, no. 2 (2004): 65-78.
Maritz & Alexander 2011	Maritz, Bryan, and Graham J. Alexander. "Morphology, sexual dimorphism, and growth in the smallest viperid, Bitis schneideri (Reptilia: Squamata: Viperidae)." Journal of Herpetology 45, no. 4 (2011): 457-462.
Maritz et al. 2021	Maritz, Bryan, Aadam Rawoot, and Ryan van Huyssteen. "Testing assertions of dietary specialisation: a case study of the diet of Aparallactus capensis." African Journal of Herpetology (2021): 1-7.
Marques & Muriel 2007	Marques, Otavio AV, and Ana Paula Muriel. "Reproductive biology and food habits of the swamp racer Mastigodryas bifossatus from southeastern South America." The Herpetological Journal 17, no. 2 (2007): 104-109.
Marques & Pizzatto 2002	Marques, Otavio, and L?gia Pizzatto. "Reproductive biology of the false coral snake Oxyrhopus guibei (Colubridae) from southeastern Brazil." Amphibia-Reptilia 23, no. 4 (2002): 495-504.
Marques 2002	Marques, Otavio AM. "Reproduction and Activity of the Snail-Eating Snake, Dipsas albifrons (Colubridae), in the Southern Atlantic Forest in Brazil." Studies on Neotropical Fauna and Environment 37.2 (2002): 111-114.
Marques et al. 2006	Marques, Otavio AV, Ricardo J. Sawaya, Fernanda Stender-Oliveira, and Frederico GR Franca. "Ecology of the colubrid snake Pseudablabes agassizii in south-eastern South America." The Herpetological Journal 16, no. 1 (2006): 37-45.
Marques et al. 2008	Marques, Otavio Augusto Vuolo, Ronaldo Fernandes, and Roberta Richard Pinto. "Morphology and diet of two sympatric colubrid snakes, Chironius flavolineatus and Chironius quadricarinatus (Serpentes: Colubridae)." Amphibia-Reptilia 29, no. 2 (2008): 149-160.
Marques et al. 2013a	Marques, Otavio AV, Karina Kasperoviczus, and Selma M. Almeida-Santos. "Reproductive ecology of the threatened pitviper Bothrops insularis from Queimada Grande Island, southeast Brazil." Journal of Herpetology 47, no. 3 (2013): 393-399.
Marques et al. 2013b	Marques, Otavio AV, L­gia Pizzatto, and Selma M. Almeida Santos. "Reproductive strategies of new world coral snakes, genus Micrurus." Herpetologica 69, no. 1 (2013): 58-66.
Marques et al. 2014	Marques, Otavio AV, Diego F. Muniz-Da-Silva, Fausto E. Barbo, Silvia R. Travaglia Cardoso, Danusa C. Maia, and Selma M. Almeida-Santos. "Ecology of the colubrid snake Spilotes pullatus from the Atlantic Forest of southeastern Brazil." Herpetologica 70, no. 4 (2014): 407-416.
Marshall et al. 2018	Marshall, Benjamin M., et al. "Hits close to home: repeated persecution of King Cobras (Ophiophagus hannah) in northeastern Thailand." Tropical Conservation Science 11 (2018): 1940082918818401.
Martins & Oliveira 1993	Martins, M., and M. E. Oliveira. "The snakes of the genus Atractus Wagler (Reptilia: Squamata: Colubridae) from the Manaus region, central Amazonia, Brazil." Zoologische mededelingen 67, no. 2 (1993): 21-40.
Martins & Oliveira 1998	Martins, M. and Oliveira, ME 1998. Natural history of snakes in forests of the Manaus region, Central Amazonia, Brazil. Herpetological Natural History 6 (2): 78-150.
Martins et al. 2012	Martins, Marcio, Gustavo Arnaud, and Hector Avila-Villegas. "Juvenile recruitment, early growth, and morphological variation in the endangered Santa Catalina Island Rattlesnake, Crotalus catalinensis." Herpetological Conservation and Biology 7, no. 3 (2012): 376-382.
Maryanto et al. 2010	Maryanto I, Sinaga MH, Achmadi AS, Maharadatunkamsi. 2010. Morphometric variation of Rattus praetor (Thomas, 1888) complex from Papua, with the description of new species Rattus from Gag island. Treubia. 37: 25?48.
McDade 2005	McDade, Melissa C. Grzimek?s Student Animal Life Resource: Mammals; Five-volume set. Gale, Cengage Learning, 2005.
Meik et al. 2007	Meik, Jesse M., Estrella Moci¤o Deloya, and Kirk Setser. "New distribution records for the Quer‚tero dusky rattlesnake Crotalus aquilus (Viperidae), with comments on morphology and habitat use." Western North American Naturalist 67.4 (2007): 601-604.
Meik et al. 2012	Meik, Jesse M., Kirk Setser, Estrella Mocino-Deloya, and A. Michelle Lawing. "Sexual differences in head form and diet in a population of Mexican lance-headed rattlesnakes, Crotalus polystictus." Biological Journal of the Linnean Society 106, no. 3 (2012): 633-640.
Melvinselvan et al. 2018	Melvinselvan, G., D. Nibedita, and G. Murali. "Observations on the reproduction and feeding habit of a rare colubrid, Indian bridal Snake Lycodon nympha Daudin 1803 (Serpentes: Colubridae) from Southern India." Captive & Field Herpetology 2, no. 1 (2018): 16-22.
Mendelssohn 2001	Mendelssohn, M. (Ed.). (2001). Mammalia of Israel. Israel Academy of Sciences & Humanities.
Menegon et al. 2011	Menegon, Michele, Tim RB Davenport, and Kim M. Howell. "Description of a new and critically endangered species of Atheris (Serpentes: Viperidae) from the Southern Highlands of Tanzania, with an overview of the country?s tree viper fauna." Zootaxa 3120.1 (2011): 43-54.
Miller & Zug 2016	Miller, Aryeh H., and George R. Zug. "Morphology and biology of the Asian Common Mockviper, Psammodynastes pulverulentus (Boie, 1827)(Serpentes: Lamprophiidae): a focus on Burmese populations." Proceedings of the Biological Society of Washington 129, no. 1 (2016): 173-194.
Miralles & Ineich 2006	Miralles, Aur?lien, and Ivan Ineich. "Presence of gular and parietal pits in Atretium schistosum (Serpentes, Colubridae), a singular trait not exclusive to psammophine snakes." Comptes rendus biologies 329.3 (2006): 180-184
Monteiro et al. 2006	Monteiro, Carolina, Chad E. Montgomery, Felipe Spina, Ricardo J. Sawaya, and Marcio Martins. "Feeding, reproduction, and morphology of Bothrops mattogrossensis (Serpentes, Viperidae, Crotalinae) in the Brazilian Pantanal." Journal of Herpetology 40, no. 3 (2006): 408-413.
Montingelli et al. 2020	Montingelli, Giovanna G., et al. "A second new species for the rare dipsadid genus Caaeteboia Zaher et al., 2009 (Serpentes: Dipsadidae) from the Atlantic Forest of northeastern Brazil." Cuadernos de Herpetolog¡a 34 (2020).
Mulder 2017	Mülder, J. "A review of the distribution of Vipera ammodytes transcaucasiana Boulenger, 1913 (Serpentes: Viperidae) in Turkey." Biharean Biologist 11.1 (2017): 23-26.
Murphy & Voris 2005	Murphy, John C., and Harold K. Voris. "A new Thai Enhydris (Serpentes: Colubridae: Homalopsinae)." Raffles Bulletin of Zoology 53, no. 1 (2005): 143-147.
Murphy 2007	Murphy, John C. "Homalopsid Snakes." Evolution in the Mud (Kreiger, Melbourne, FL) (2007).
Murphy et al. 2012	Murphy, John C., et al. "THE MOLUCCAN SHORT-TAILED SNAKES OF THE GENUS BRACHYORRHOS KUHL (SQUAMATA: SERPENTES: HOMALOPSIDAE), AND THE STATUS OF CALAMOPHIS MEYER." Raffles Bulletin of Zoology 60.2 (2012).
Murphy et al. 2019	Murphy, John C., Alvin L. Braswell, Stevland P. Charles, Renoir J. Auguste, and Gilson A. Rivas. "A new species of Erythrolamprus from the oceanic island of Tobago (Squamata, Dipsadidae)." ZooKeys 817 (2019): 131.
Mushinsky & Witz 1993	Mushinsky, Henry R., and Brian W. Witz. "Notes on the peninsula crowned snake, Tantilla relicta, in periodically burned habitat." Journal of Herpetology 27, no. 4 (1993): 468-470.
Myers 1974	Myers, Charles W. "The systematics of Rhadinaea (Colubridae), a genus of New World snakes. La sistem˜tica de Rhadinaea (Colubridae), un g?nero de serpientes del Nuevo Mundo." Bulletin of the American Museum of Natural History 153, no. 1 (1974): 1-262.
Myers 1982	Myers, CW 1982. Blunt-headed vine snakes (?Imantodes?) in Panama, including a new species and other revisionary notes.?American Museum Novitates (2738): 1-40.
Natusch & Lyons 2012	Natusch, Daniel JD, and Jessica A. Lyons. "Ecological attributes and trade of white-lipped pythons (Genus Leiopython) in Indonesian New Guinea." Australian Journal of Zoology 59.5 (2012): 339-343.
Natusch et al. 2019	Natusch, Daniel JD, Jessica A. Lyons, Awal Riyanto, and Richard Shine. "Interspecific divergence in biological attributes of short-tailed pythons (Python breitensteini and P. brongersmai) from Kalimantan and Sumatra." Australian Journal of Zoology 66, no. 4 (2019): 272-278.
Nogueira et al. 2012	Nogueira, Cristiano, Fausto Erritto Barbo, and Hebert Ferrarezzi. "Redescription of Apostolepis albicollaris Lema, 2002, with a key for the species groups of the genus Apostolepis (Serpentes: Dipsadidae: Elapomorphini)." South American Journal of Herpetology 7.3 (2012): 213-225.
Nowak et al. 1999	Nowak, Ronald M., and Ernest Pillsbury Walker. Walker's Mammals of the World. Vol. 1. JHU press, 1999.
Okuda et al. 2013	Okuda T, Manokaran N, Matsumoto Y, Niiyama K, Thomas SC, Ashton PS. 2013. Pasoh: Ecology of a Lowland Rain Forest in Southeast Asia. Springer Japan. 628 pp.
O'Shea et al. 2018	O'Shea, Mark, Allen Allison, and Hinrich Kaiser. "The taxonomic history of the enigmatic Papuan snake genus Toxicocalamus (Elapidae: Hydrophiinae), with the description of a new species from the Managalas Plateau of Oro Province, Papua New Guinea, and a revised dichotomous key." Amphibia-Reptilia 39.4 (2018): 403-433.
Ota et al. 1999	Ota, Hidetoshi, Akiko Ito, and Jun-Tsong Lin. "Systematic review of the Elapid snakes allied to Hemibungarus japonicus (Gnther, 1868) in the East Asian Islands, with description of a new subspecies from the central Ryukyus." Journal of herpetology (1999): 675-68
Pandey et al. 2020	Pandey, Deb P., Pranish Bhattarai, and Ram C. Piya. "Food Spectrum of Common Kraits (Bungarus caeruleus): An Implication for Snakebite Prevention and Snake Conservation." Journal of Herpetology 54.1 (2020): 87-96.
Parnazio & Vrcibradic 2018	Parnazio, Tatiane, and Davor Vrcibradic. "Sexual dimorphism in two species of Sibynomorphus (Squamata, Dipsadidae) from Brazil." Herpetology Notes 11 (2018): 329-335.
Passos & Arredondo 2009	Passos, Paulo, and Juan C. Arredondo. "Rediscovery and redescription of the Andean earth-snake Atractus wagleri (Reptilia: Serpentes: Colubridae)." Zootaxa 1969, no. 1 (2009): 59-68.
Passos et al. 2005	Passos, Paulo, Ronaldo Fernandes, and Marcovan Porto. "Geographical variation and taxonomy of the snail-eating snake Dipsas albifrons (Sauvage, 1884), with comments on the systematic status of Dipsas albifrons cavalheiroi Hoge, 1950 (Serpentes: Colubridae: Dipsadinae)." Zootaxa 1013, no. 1 (2005): 19-34.
Pearson et al. 2001	Pearson, D., R. Shine, X. Bonnet, A. Williams, B. Jennings, and O. Lourdais. "Ecological notes on Crowned Snakes Elapognathus coronatus from the Archipelago of the Recherche in southwestern Australia." Australian Zoologist 31, no. 4 (2001): 610-617.
Pilgrim et al. 2011	Pilgrim, Melissa A., Terence M. Farrell, Peter G. May, Marcus R. Vollman, and Richard A. Seigel. "Secondary sex ratios in six snake species." Copeia 2011, no. 4 (2011): 553-558.
Pincheira-Donoso et al. 2021	Pincheira-Donoso, D., Harvey, L.P., Grattarola, F., Jara, M., Cotter, S.C., Tregenza, T. et al. (2021). The multiple origins of sexual size dimorphism in global amphibians. Glob. Ecol. Biogeogr., 30, 443-458.
Pinto et al. 2010	Pinto, RR, Passos, P., Caicedo-Portilla, JR, Arredondo, JC, Fernandes, R. 2010. Taxonomy of the Threadsnakes of the tribe Epictini (Squamata: Serpentes: Leptotyphlopidae) in Colombia.?Zootaxa 2724: 1-28
Pitman 1974	Pitman, Charles Robert Senhouse. "Guide to the snakes of Uganda." (1974).
Pizzatto & Marques 2007	Pizzatto, L?gia, and Otavio AV Marques. "Reproductive ecology of boine snakes with emphasis on Brazilian species and a comparison to pythons." South American Journal of Herpetology 2, no. 2 (2007): 107-122.
Pizzatto et al. 2008a	Pizzatto, L?gia, Maur?cio Cantor, Juliana Lima De Oliveira, Otavio AV Marques, Vinicius Capovilla, and Marcio Martins. "Reproductive ecology of dipsadine snakes, with emphasis on South American species." Herpetologica 64, no. 2 (2008): 168-179.
Pizzatto et al. 2008b	Pizzatto, L?gia, Rosana S. Jord?o, and Otavio AV Marques. "Overview of reproductive strategies in Xenodontini (Serpentes: Colubridae: Xenodontinae) with new data for Xenodon neuwiedii and Waglerophis merremii." Journal of Herpetology 42, no. 1 (2008): 153-162.
Pope 1935	Pope, Clifford Hillhouse. "The reptiles of China." The Natural History of Central Asia. (1935): 604.
Pyron et al. 2015	Pyron, R. Alexander, Juan M. Guayasamin, Nicolas Pe?afiel, Lucas Bustamante, and Alejandro Arteaga. "Systematics of Nothopsini (Serpentes, Dipsadidae), with a new species of Synophis from the Pacific Andean slopes of southwestern Ecuador." ZooKeys 541 (2015): 109.
Qin et al. 2014	Qin, L. I. U., Guang-Hui Zhong, L. I. Shi-Ze, L. ?. Jing-Cai, and G. U. O. Peng. "New occurrence of Sinovipera sichuanensis in Guizhou." Zoological Research 35, no. 4 (2014): 350.
Qing et al. 2015	Qing, Ning, et al. "Additions to the Reptile and Amphibian Fauna of Nan Ao Island: A Chinese Treasure Trove of Biogeographic Patterns." Bulletin of the Peabody Museum of Natural History 56.1 (2015): 107-124.
Quah et al. 2018	Quah, Evan SH, L. Lee Grismer, Thom Jetten, Perry L. Wood Jr, A. U. R. . L. I. E. N. Miralles, M. S. Shahrul Anuar, Kurt HP Guek, and Matthew L. Brady. "The rediscovery of Schaefer?s Spine-jawed Snake (Xenophidion schaeferi Gnther & Manthey, 1995)(Serpentes, Xenophidiidae) from Peninsular Malaysia with notes on its variation and the first record of the genus from Sumatra, Indonesia." Zootaxa 44…
Quintela & Loebmann 2019	Quintela, Fernando M., and Daniel Loebmann. "Diet, sexual dimorphism and reproduction of sympatric racers Philodryas aestiva and Philodryas patagoniensis from the coastal Brazilian Pampa." Anais da Academia Brasileira de Ci?ncias 91, no. 1 (2019).
Quintela et al. 2019	Quintela, Fernando Marques, and Daniel Loebmann. "Aspects of reproduction and sexual dimorphism of Lygophis flavifrenatus (Dipsadidae: Xenodontinae)." Iheringia. S?rie Zoologia 109 (2019).
Rahman et al. 2014	Rahman, Shahriar Caesar, Ahm Ali Reza, Rupa Datta, Chris L. Jenkins, and Luca Luiselli. "Niche partitioning and population structure of sympatric mud snakes (Homalopsidae) from Bangladesh." The Herpetological Journal 24, no. 2 (2014): 123-128.
Rajabizadeh et al. 2012	Rajabizadeh, Mehdi, Ali Yazdanpanah, and Sylvain Ursenbacher. "Preliminary analysis of dorsal pattern variation and sexual dimorphism in Montivipera latifii (Mertens, Darevsky and Klemmer, 1967)(Ophidia: Viperidae)." Acta Herpetologica 7, no. 1 (2012): 13-21.
Reyes-Velasco et al. 2010	Reyes-Velasco, J. A. C. O. B. O., et al. "Rediscovery of the rare Autl n long-tailed rattlesnake, Crotalus lannomi." Herpetological Review 41.1 (2010): 19.
Rickart et al. 2005	Rickart E, Heaney L, Goodman S, Jansa S. 2005. Review of the Philippine genera Chrotomys and Celaenomys (Muridae) and description of a new species. Journal of Mammalogy. 86: 415?428.
Rivera et al. 2009	Rivera, DS, Aguayo, R. and Alfaro, F. 2009. On the laying, incubation of eggs, birth and development of young of Philodryas viridissima (Colubridae: Xenodontinae) in captivity. Notebooks of Herpetology 23 (1): 51-54.
Rodriguez-Carbera et al. 2015	Rodr¡guez-Cabrera, Tom s M., et al. "Notes on Reproduction of the Cuban Lesser Racer, Caraiba andreae (Squamata: Dipsadidae)." Reptiles & Amphibians 22.1 (2015): 1-7.
Rowe & Myers 2011	Rowe, N. & Myers, M. 2011. All the World's Primates. Primate Conservation Inc., Charlestown, RI.
Roylance-Casson 2021	Roylance-Casson, Eleanor. "Rensch?s Rule and the Drivers of Sexual Dimorphism in Ungulates." PhD diss., Bangor University (United Kingdom), 2021.
Runcie 1999	Runcie, Myfanwy J. "Movements, dens and feeding behaviour of the tropical scaly-tailed possum (Wyulda squamicaudata)." Wildlife Research 26, no. 3 (1999): 367-373.
Rutherford & Cairna 2020	Rutherford, Pamela L., and Nicholas A. Cairns. "MORPHOLOGY, REPRODUCTION, SEASONAL ACTIVITY AND HABITAT USE OF A NORTHERN POPULATION OF THE SMOOTH GREENSNAKE (OPHEODRYS VERNALIS)." Journal of North American Herpetology (2020): 1-7.
Sadeghi et al. 2014	Sadeghi, Najmeh, Nasrullah Rastegar-Pouyani, and Seyyed Saeed Hosseinian Yousefkhani. "Sexual size dimorphism in Eirenis collaris M?n?tri?s 1832 from Iran." Russian Journal of Herpetology 21, no. 4 (2014): 291-294.
Sahlean et al. 2016	SAHLEAN, TIBERIU, Alexandru Strugariu, PAUL DINCA, GABRIEL CHI?AMERA, CATALIN STANCIU, ?TEFAN ZAMFIRESCU, Iulian Gherghel, and VALENTINA MORARU. "Morphological characteristics of the elusive blotched snake (Elaphe sauromates) at its northwestern range limit (Romania)." Turkish Journal of Zoology 40, no. 1 (2016): 136-140.
Santos et al. 2012	Santos, Xavier, Catarina Rato, Salvador Carranza, Miguel A. Carretero, Juan P. Gonzÿlez de la Vega, and Juan M. Pleguezuelos. "Morphology matches mtDNA lineages in the southern smooth snake (Coronella girondica) from Iberia." Zoology 115, no. 6 (2012): 398-404.
Sasaki et al. 2012	Sasaki, K., S. F. Fox, and D. Duvall. "Reproductive ecology and human-caused mortality in the Japanese Mamushi snake (Gloydius blomhoffii) on the northernmost main island of Japan." Journal of Herpetology 46, no. 4 (2012): 689-695.
Scartozzoni 2009	Scartozzoni, Rodrigo Roveri. "Estrat?gias reprodutivas e ecologia alimentar de serpentes aqu˜ticas da tribo Hydropsini (Dipsadidae, Xenodontinae)." PhD diss., Universidade de S?o Paulo, 2009.
Scartozzoni et al. 2009	Scartozzoni, Rodrigo Roveri, Maria Da Gra?a Salom?o, and Selma Maria De Almeida-Santos. "Natural history of the vine snake Oxybelis fulgidus (Serpentes, Colubridae) from Brazil." South American Journal of Herpetology 4, no. 1 (2009): 81-89.
Schmidtler et al. 2009	Schmidtler, Josef Friedrich, Bayram G??men, Mehmet Zlf Yildiz, Bahad?r Akman, Deniz Yal?inkaya, and Zolt˜n Tam˜s Nagy. "Rediscovery of the snake genus Eirenis on Cyprus (Reptilia: Colubridae)." Salamandra 45, no. 1 (2009): 15-23.
Schwartz 1967	Schwartz, A. 1967. A review of the genus Dromicus in Puerto Rico and the Virgin Islands. Stahlia 9: 1-14
Serkan et al. 2016	Gl, Serkan, Yusuf Kumluta?, and ?etin Ilgaz. "PREDICTED DISTRIBUTION PATTERNS OF Pelias kaznakovi (NIKOLSKY, 1909) IN THE CAUCASUS HOTSPOT WITH A NEW LOCALITY RECORD FROM TURKEY." Russian Journal of Herpetology 23, no. 3 (2016).
Shine & Keogh 1996	Shine, Richard, and J. Scott Keogh. "Food habits and reproductive biology of the endemic Melanesian elapids: are tropical snakes really different?." Journal of Herpetology (1996): 238-247.
Shine 1994	Shine, R. (1994). Sexual size dimorphism in snakes revisited. Copeia, 326-346.
Shine et al. 1995	Shine, Richard, Peter Harlow, J. Scott Keogh, and Boeadi. "Biology and commercial utilization of acrochordid snakes, with special reference to Karung (Acrochordus javanicus)." Journal of Herpetology (1995): 352-360.
Shine et al. 1996a	Shine, R., W. R. Branch, P. S. Harlow, and J. K. Webb. "Sexual dimorphism, reproductive biology, and food habits of two species of African filesnakes (Mehelya, Colubridae)." Journal of Zoology 240, no. 2 (1996): 327-340.
Shine et al. 1996b	Shine, Richard, Gerald V. Haagner, William R. Branch, Peter S. Harlow, and Jonathan K. Webb. "Natural history of the African shieldnose snake Aspidelaps scutatus (Serpentes, Elapidae)." Journal of Herpetology (1996): 361-366.
Shine et al. 1996c	Shine, Richard, Peter S. Harlow, William R. Branch, and Jonathan K. Webb. "Life on the lowest branch: sexual dimorphism, diet, and reproductive biology of an African twig snake, Thelotornis capensis (Serpentes, Colubridae)." Copeia (1996): 290-299.
Shine et al. 1998	Shine, R., P. S. Harlow, and J. S. Keogh. "The allometry of life?history traits: insights from a study of giant snakes (Python reticulatus)." Journal of Zoology 244, no. 3 (1998): 405-414.
Shine et al. 2002	Shine, R., R. Reed, S. Shetty, and H. Cogger. "Relationships between sexual dimorphism and niche partitioning within a clade of sea-snakes (Laticaudinae)." Oecologia 133, no. 1 (2002): 45-53.
Shine et al. 2006a	Shine, Richard, et al. "Biology of burrowing asps (Atractaspididae) from Southern Africa." Copeia 2006.1 (2006): 103-115.
Shine et al. 2006b	Shine, Richard, William R. Branch, Jonathan K. Webb, Peter S. Harlow, and Terri Shine. "Sexual dimorphism, reproductive biology, and dietary habits of psammophiine snakes (Colubridae) from southern Africa." Copeia 2006, no. 4 (2006): 650-664.
Shine et al. 2007	Shine, Richard, W. R. Branch, J. K. Webb, Peter S. Harlow, T. Shine, and J. Scott Keogh. "Ecology of cobras from southern Africa." Journal of Zoology 272, no. 2 (2007): 183-193.
Shine et al. 2014	Shine, Richard, Carol L. Spencer, and J. Scott Keogh. "Morphology, reproduction and diet in Australian and Papuan death adders (Acanthophis, Elapidae)." PloS one 9, no. 4 (2014): e94216.
Shwayat et al. 2009	Shwayat, Suha N., Ahmad M. Disi, and Zuhair S. Amr. "Snakes of the Genus Eirenis in Jordan (Reptilia: Squamata: Colubridae)." Vertebr. Zool 59 (2009): 91-101.
Silva et al. 1995	Silva, Marina, and John A. Downing. CRC handbook of mammalian body masses. 1995.
Singchat et al. 2019	Singchat, Worapong, et al. "Dynamics of telomere length in captive Siamese cobra (Naja kaouthia) related to age and sex." Ecology and evolution 9.11 (2019): 6366-6377.
Siqueira et al. 2013	Siqueira, D?bora M., Loana P. Nascimento, Giovanna G. Montingelli, and Maria Cristina dos Santos-Costa. "Geographical variation in the reproduction and sexual dimorphism of the Boddaert's tropical racer, Mastigodryas boddaerti (Serpentes: Colubridae)." Zoologia (Curitiba) 30, no. 5 (2013): 475-481.
Sivan et al. 2020	Sivan, Jaim, Shlomo Hadad, Itay Tesler, Avi Rosenstrauch, Abraham Allan Degen, and Michael Kam. "Relative tail length correlates with body condition in male but not in female crowned leafnose snakes (Lytorhynchus diadema)." Scientific reports 10, no. 1 (2020): 1-8.
Smith 1943	Smith, M. A. "Fauna of British India, including Ceylon and Burma. Vol-III Serpentes." (1943).
Smith et al. 2008	Smith, Geoffrey R., Julio A. Lemos-Espinal, Christopher J. Dibble, and J. Peter Iverson. "Natural History of Procinura aemula (Serpentes: Colubridae) From Ch?nipas, Chihuahua, Mexico." The Southwestern Naturalist 53, no. 2 (2008): 261-264.
Smith et al. 2019	Smith, C. C. D., I. Layloo, R. A. Maritz, and B. Maritz. "Sexual dichromatism does not translate into sex?based difference in morphology or diet for the African boomslang." Journal of Zoology 308, no. 4 (2019): 253-258.
Souza et al. 2019	Souza, Yuri, Fernando Gon?alves, La?s Lautenschlager, Paula Akkawi, Calebe Mendes, Mariana M. Carvalho, Ricardo S. Bovendorp et al. "ATLANTIC MAMMALS: a data set of assemblages of medium-and large-sized mammals of the Atlantic Forest of South America." Ecology 100, no. 10 (2019): e02785.
Stafford & Henderson 2006	Stafford, Peter J., and Robert W. Henderson. "Ecological traits of the colubrid snake Conophis lineatus concolor (Guarda Camino) in the Yucat˜n Peninsula." South American Journal of Herpetology 1, no. 3 (2006): 210-217.
Stender-Oliveira et al. 2016	Stender-Oliveira, Fernanda, Marcio Martins, and Otavio AV Marques. "Food habits and reproductive biology of tail-luring snakes of the genus Tropidodryas (Dipsadidae, Xenodontinae) from Brazil." Herpetologica 72, no. 1 (2016): 73-79.
Storr 1979	Storr, G. M. "Revisionary notes on the genus Vermicella (Serpentes: Elapidae)." Rec. West. Aust. Mus 8.1 (1979).
Strahan 1995	Strahan R. (1995). Mammals of Australia. Smithsonian Institution Press. Washington D.C. USA.
Strine et al. 2015	Strine, Colin, In?s Silva, Bartosz Nadolski, Matthew Crane, Curt Barnes, Taksin Artchawakom, Jacques Hill, and Pongthep Suwanwaree. "Sexual dimorphism of tropical green pit viper Trimeresurus (Cryptelytrops) macrops in Northeast Thailand." Amphibia-Reptilia 36, no. 4 (2015): 327-338.
Stuebing & Inger 1998	Stuebing, Robert B., and Robert F. Inger. "Additional records on two rare snakes from Borneo, with the confirmation of Trimeresurus malcolmi Loveridge as a distinct species." Raffles Bulletin of Zoology 46 (1998): 325-328.
Stuginski et al. 2017	Stuginski, Daniel Rodrigues, Guilherme Fernandes Mendes, S?vio Stefanini Sant'Anna, Diego Terenciano Rubio, Samira Emanuela Maria Vieira, Leonardo Pessoa Cabus Oitaven, and Kathleen Fernandes Grego. "Sexual Differences in Growth Rates of Juveniles from a Litter of Bothrops fonsecai: The Role of Feeding Conversion in a Female-Biased SSD Species." South American Journal of Herpetology 12, no. 3 (20…
Sumner et al. 2010	Sumner, Joanna, Jonathan K. Webb, Richard Shine, and J. Scott Keogh. "Molecular and morphological assessment of Australia?s most endangered snake, Hoplocephalus bungaroides, reveals two evolutionarily significant units for conservation." Conservation Genetics 11, no. 3 (2010): 747-758.
Tanaka 2011	Tanaka, Koji. "Phenotypic plasticity of body size in an insular population of a snake." Herpetologica 67, no. 1 (2011): 46-57.
Taylor & Schwitzer 2011	Taylor, Lucy A., and Christoph Schwitzer. "Body masses of wild lemurs." Lemur News 16 (2011): 34-40.
Taylor 1998	Taylor P. (1998). The smaller mammals of KwaZulu-Natal. University of Natal Press. Pietermaritzburg, South Africa
Taylor 1998	Taylor P. (1998). The smaller mammals of KwaZulu-Natal. University of Natal Press. Pietermaritzburg, South Africa.
Thirakhupt 2015	Thirakhupt, Kumthorn. "MORPHOLOGY AND SEXUAL DIMORPHISM OF THE JAGOR?S WATER SNAKE, Enhydris jagoriiAT BUNG KA LOH WETLAND, UTTARADIT PROvINcE, THAILAND." Journal of Wildlife in Thailand (Thailand) (2015).
Thomas 1997	Thomas, RA 1997. Galapagos terrestrial snakes: Biogeography and systematics.?Herpetological Natural History 5 (1): 19-40.
Tillack et al. 2003	Tillack, Frank; Matthias Lorenz, Nikolai L. Orlov, Notker Helfenberger, Karan B. Shah & Wolfgang Eckert 2003. Sha?s Grubenotter Trimeresurus karanshahi ORLOV & HELFENBERGER, 1997 - ein Juniorsynonym von Trimeresurus tibetanus HUANG, 1982 (Serpentes: Viperidae: Crotalinae), mit Angaben zur Verbreitung, Biologie und der Vorstellung neuer Farbvarianten asu Zent Sauria 25 (2): 3-15 -
Todd et al. 2008	Todd, Brian D., John D. Willson, Christopher T. Winne, Raymond D. Semlitsch, and J. Whitfield Gibbons. "Ecology of the southeastern crowned snake, Tantilla coronata." Copeia 2008, no. 2 (2008): 388-394.
Todehdeghan et al. 1990	TODEHDEHGHAN, FATEMEH, BEHZAD FATHINIA, ALI SALEMI, and NAEIMEH ESKANDARZADEH. "SEXTUAL DIMORPHISM IN Gloydius halys (VIPERIDAE: CORTALINAE) OF CENTRAL ALBORZ MOUNTAINS OF IRAN." BIONATURE (2019): 32-47.
Tok et al. 2006	Tok, Cemal Varol, and Yusuf Kumlut?. "On Vipera ammodytes transcaucasiana (Viperidae) from Per?embe, Black Sea region of Turkey." Zoology in the Middle East 13.1 (1996): 47-50.
Tomovic et al. 2002	Tomovic, Ljiljana, Jelena Radojicic, Georg Dzukic, and Milos L. Kalezic. "Sexual dimorphism of the sand viper (Vipera ammodytes L.) from the central part of Balkan Peninsula." Russian journal of herpetology 9, no. 1 (2002): 69-76.
Tomovic et al. 2010	Tomović, Ljiljana M., Jelka M. Crnobrnja?Isailovi?, Rastko D. Ajti?, Ivan D. Aleksi?, and Sonja Z. Djordjevi?. "When do meadow vipers (Vipera ursinii) become sexually dimorphic??ontogenetic patterns of sexual size dimorphisms." Journal of Zoological Systematics and Evolutionary Research 48, no. 3 (2010): 279-282.
Trape & Mane 2006	Trape, Jean-Francois, and Youssouph Mané. "Le genre Dasypeltis Wagler (Serpentes: Colubridae) en Afrique de l?Ouest: description de trois esp?ces et d?une sous-esp?ce nouvelles." Bulletin de la Soci?t? herp?tologique de France 119 (2006): 27-56.
Valdujo et al. 2002	Valdujo, Paula H., Cristiano Nogueira, and Marcio Martins. "Ecology of Bothrops neuwiedi pauloensis (Serpentes: Viperidae: Crotalinae) in the Brazilian cerrado." Journal of Herpetology (2002): 169-176.
Valencia 2011	Valencia, Jorge. (2011). Potential distribution and conservation status of the hognose pitviper Porthidium arcosae (Squamata: Crotalinae: Viperidae) from Western Ecuador. Herpetozoa. 23. 31-43.
Valencia et al. 2008	Valencia, JH, Garzón, K., Betancourt-Yépez, R. 2008. Notes on the reproduction of the Ecuadorian toad-headed pitviper Bothrocophias campbelli (Freire-Lascano, 1991). Herpetozoa 21: 95-96.
Vignoli et al. 2016	Vignoli, Leonardo, Gabriel Hoinsoud? Segniagbeto, Edem A. Eniang, Emmanuel Hema, Fabio Petrozzi, Godfrey C. Akani, and Luca Luiselli. "Aspects of natural history in a sand boa, Eryx muelleri (Erycidae) from arid savannahs in Burkina Faso, Togo, and Nigeria (West Africa)." Journal of Natural History 50, no. 11-12 (2016): 749-758.
Vijayakumar & David 2006	Vijayakumar, S. P. and Patrick David 2006. Taxonomy, Natural History, and Distribution of the Snakes of the Nicobar Islands (INDIA), based on new materials and with an Emphasis on endemic species. Russ. J. Herpetol. 13 (1): 11 ? 40
Virg. Herp. Soc.	https://www.virginiaherpetologicalsociety.com/reptiles/snakes/eastern-mudsnake/eastern_mudsnake.php
Vogel et al. 2006	Vogel, Gernot, and Patrick David. "On the taxonomy of the Xenochrophis piscator complex (Serpentes, Natricidae)." In Proceedings of the 13th Congress of the Societas Europaea Herpetologica. pp, vol. 241, p. 246. 2006.
Vogel et al. 2020	Vogel, Gernot, et al. "A new species of the Pareas monticola complex (Squamata: Serpentes: Pareidae) from Chin Mountains with additions to the Pareas fauna of Myanmar." Journal of Natural History 54.39-40 (2020): 2577-2612.
Voris et al. 2012	VORIS, HAROLD K., JOHN C. MURPHY, DARYL R. KARNS, ERICA KREMER, and K. A. T. H. A. R. I. N. E. O?CONNELL. "Differences among Populations of the Mekong Mud Snake (Enhydris subtaeniata: Serpentes: Homalopsidae) in Indochina." Tropical Natural History 12, no. 2 (2012): 175-188.
Wall 1908	Wall,F. 1908. Notes on a collection of snakes from the Khasi Hills, Assam. J. Bombay nat. Hist. Soc. 18: 312-337
Wang et al. 2019	Wang, Kai, K. E. Jiang, Jieqiong Jin, X. U. Liu, and Jing Che. "Confirmation of Trachischium guentheri (Serpentes: Colubridae) from Tibet, China, with description of Tibetan T. monticola." Zootaxa 4688, no. 1 (2019): 101-110.
Wangkulangkul et al. 2005	Wangkulangkul, Sansareeya, Kumthorn Thirakhupt, and Harold K. Voris. "Sexual size dimorphism and reproductive cycle of the little file snake Acrochordus granulatus in Phangnga Bay, Thailand." Science Asia 31 (2005): 257-263.
Webb et al. 2000	Webb, Jonathan K., Richard Shine, William R. Branch, and Peter S. Harlow. "Life?history strategies in basal snakes: reproduction and dietary habits of the African thread snake Leptotyphlops scutifrons (Serpentes: Leptotyphlopidae)." Journal of zoology 250, no. 3 (2000): 321-327.
Webb et al. 2001	Webb, J. K., Branch, W. R., & Shine, R. (2001). Dietary habits and reproductive biology of typhlopid snakes from southern Africa. Journal of Herpetology, 558-567.
Whitaker & Hamilton 1998	Whitaker Jr, J., W. Hamilton Jr. 1998. Mammals of the Eastern United States. Ithaca and London: Cornell University Press.
Wilson & Ruff 1999	Wilson, D., S. Ruff. 1999. The Smithsonian Book of North American Mammals. Washington and London: Smithsonian Institution Press.
Wilson et al. 2011	Wilson, Don E., Don E. Wilson, and Russell A. Mittermeier. Handbook of the mammals of the world, volume 2: hoofed mammals. Lynx Ediciones, 2011.
Woodbury & Woodbury 1944	Woodbury, Angus M., and Dixon M. Woodbury. "Notes on Mexican snakes from Oaxaca." Journal of the Washington Academy of Sciences 34.11 (1944): 360-373.
Wunderle et al. 2004	Wunderle Jr, Joseph M., Javier E. Mercado, Bernard Parresol, and Esteban Terranova. "Spatial ecology of Puerto Rican boas (Epicrates inornatus) in a hurricane impacted forest." Biotropica 36, no. 4 (2004): 555-571.
Yang et al. 2011	Yang, Jian-Huan, Nikolai L. Orlov, and Ying-Yong Wang. "A new species of pitviper of the genus Protobothrops from China (Squamata: Viperidae)." Zootaxa 2936.1 (2011): 59-68.
Yang et al. 2019	Yang, C., Zhao, J., Diaz, R. E. and Lyu, N. 2019. Development of sexual dimorphism in two sympatric skinks with different growth rates. Ecology and Evolution 9: 7752-7760.
Zaher et al. 2005	Zaher, Hussam, Ivan Souza, David J. Gower, Erika Hingst-Zaher, and Nelson Jorge da Silva Jr. "Redescription of Atractus albuquerquei (Serpentes: Colubridae: Dipsadinae), with comments on geographical distribution and intraspecific variation." Pap?is Avulsos de Zoologia 45, no. 2 (2005): 19-32.
Zhao 1973	ZHAO, ERMI. "Morphological variation in Thermophis Malnate (Serpentes: Colubridae), with an expanded description of T. zhaoermii." Zootaxa 51, no. 60 (1973): 2009.
Zhao 1997	Zhao, E. M. "A new species of Rhabdophis (Serpentes: Colubridae) from Hainan Island, China." Asiatic Herpetological Research 7 (1997): 166-169.
Ziegler et al. 2008	Ziegler, Thomas, Patrick David, Aurelien Miralles, Doan Van Kien, and Nguyen Quang Truong. "A new species of the snake genus Fimbrios from Phong Nha-Ke Bang National Park, Truong Son, central Vietnam (Squamata: Xenodermatidae)." Zootaxa 1729, no. 1 (2008): 37-48.
Ziegler et al. 2018	Ziegler, Thomas, Hai Ngoc Ngo, A. V. Pham, Tham Thi Nguyen, Minh Duc Le, and Truong Quang Nguyen. "A new species of Parafimbrios from northern Vietnam (Squamata: Xenodermatidae)." Zootaxa 4527, no. 2 (2018): 269-276.
Zuffi & Carlino 2004	Zuffi, Marco AL, and Piero Carlino. "The observations on the biometry and the reproductive biology of the Leopard snake, Zamenis situlus, in Italy." Italian Journal of Zoology 71, no. S2 (2004): 113-116.
Zug & Ineich 1993	Zug, G. R., and I. Ineich. "Review of the biology and morphology of the Fijian Bola, Ogmodon vitianus (Elapidae)." The Snake 25.1 (1993): 9-20.
Zug 2012	Zug, George R. "Data resources for Tropical Asian Dry Forest Amphibians and Reptiles." (2012).
Zug et al. 2011	Zug, George R., Steve W. Gotte, and Jeremy F. Jacobs. "Pythons in Burma: Short-tailed python (Reptilia: Squamata)." Proceedings of the Biological Society of Washington 124, no. 2 (2011): 112-136.
